# Supplementary material for: A comprehensive analysis of prognostic signatures reveals the high predictive capacity of the Proliferation, Immune response and RNA splicing modules in breast cancer
Source: Breast Cancer Res. 2008 Nov 13;10(6):R93. doi: 10.1186/bcr2192 (PMC2656909; doi:10.1186/bcr2192)
Supplement: Additional file 6 — An Excel file containing a figure showing the log-rank test P value on the Chin–Loi training set for each pairwise combination of the module classifiers. [file bcr2192-S6.xls]

## Sheet: RNA-splicing
Gene Symbol	Entrez	NKI295ProbeID	Affy_HGU133A	CentroidMeta	CentroidNoMeta	Delta_Centroid	Gene Title	Pathway	Pathway Hyperlink	go biological process term	go molecular function term	go cellular component term
ASCC3L1 /// LOC652147	23020	AB018331	214982_at	0.0705488	0.0660679	0.00448093	activating signal cointegrator 1 complex subunit 3-like 1 /// similar to U5 snRNP-specific protein, 200 kDa	---	---	cis assembly of U2-type pre-catalytic spliceosome /// mRNA processing /// RNA splicing /// RNA splicing	nucleotide binding /// nucleic acid binding /// helicase activity /// protein binding /// ATP binding /// ATP binding /// ATP-dependent helicase activity /// ATP-dependent helicase activity /// hydrolase activity /// nucleoside-triphosphatase activity	nucleus /// spliceosome /// spliceosome /// snRNP U5
C16orf33	79622	Contig52526_RC	218493_at	0.0508061	-0.0336196	0.0844258	chromosome 16 open reading frame 33	---	---	mRNA processing /// protein modification process /// RNA splicing /// RNA splicing	---	nucleus /// spliceosome /// U12-dependent spliceosome
CIR	9541	NM_004882	209571_at	-0.0313748	-0.0301843	-0.00119051	CBF1 interacting corepressor	---	---	transcription /// regulation of transcription, DNA-dependent /// mRNA processing /// RNA splicing /// negative regulation of transcription, DNA-dependent	transcription factor activity /// transcription corepressor activity /// protein binding	histone deacetylase complex /// nucleus /// nucleus
DDX39	10212	NM_005804	201584_s_at	0.159294	-0.136123	0.295417	DEAD (Asp-Glu-Ala-Asp) box polypeptide 39	Ribosomal_Proteins	http://www.genmapp.org/HTML_MAPPs/Human/Hs_Contributed_20051123/molecular_function_GenMAPP/Hs_Ribosomal_Proteins/Hs_Ribosomal_Proteins.htm	nuclear mRNA splicing, via spliceosome /// mRNA processing /// mRNA export from nucleus /// translation /// RNA splicing	tRNA binding /// nucleotide binding /// nucleic acid binding /// RNA binding /// structural constituent of ribosome /// ATP-dependent RNA helicase activity /// helicase activity /// protein binding /// ATP binding /// ATP-dependent helicase activity /// hydrolase activity	intracellular /// nucleus /// nucleus /// nucleus /// ribosome /// cytosolic large ribosomal subunit (sensu Eukaryota) /// ribonucleoprotein complex
EXO1	9156	NM_006027	204603_at	0.167384	-0.0358342	0.203218	exonuclease 1	---	---	DNA repair /// DNA repair /// nucleotide-excision repair /// mismatch repair /// mismatch repair /// mismatch repair /// mismatch repair /// mismatch repair /// DNA recombination /// DNA recombination /// immune response /// response to DNA damage stimulus /// meiosis	DNA binding /// DNA binding /// DNA binding /// nuclease activity /// endonuclease activity /// ribonuclease H activity /// exonuclease activity /// exonuclease activity /// protein binding /// 5'-3' exonuclease activity /// 5'-3' exonuclease activity /// hydrolase activity /// 5'-3' exodeoxyribonuclease activity /// single-stranded DNA specific 5'-3' exodeoxyribonuclease activity /// flap endonu…	nucleus /// nucleus
FEN1	2237	NM_004111	204767_s_at	0.141706	-0.0836509	0.225357	flap structure-specific endonuclease 1	---	---	DNA replication /// DNA replication /// DNA replication /// DNA repair /// DNA repair /// DNA repair /// double-strand break repair /// UV protection /// phosphoinositide-mediated signaling	magnesium ion binding /// DNA binding /// DNA binding /// damaged DNA binding /// double-stranded DNA binding /// nuclease activity /// endonuclease activity /// endonuclease activity /// ribonuclease H activity /// exonuclease activity /// exonuclease activity /// protein binding /// double-stranded DNA specific exodeoxyribonuclease activity /// 5'-3' exonuclease activity /// hydrolase activity …	nucleus /// nucleus
FLJ10292	55110	NM_018048	218894_s_at	0.131972	-0.0376799	0.169651	mago-nashi homolog 2	---	---	mRNA processing /// transport /// RNA splicing /// mRNA transport	RNA binding	nucleus
hCG_1641229 /// HNRPC /// HNRPCL1 /// LOC440563 /// LOC649330	3183	NM_004500	216302_at	0.0024865	-0.0507232	0.0532097	heterogeneous nuclear ribonucleoprotein C (C1/C2) /// heterogeneous nuclear ribonucleoprotein C-like 1 /// similar to Heterogeneous nuclear ribonucleoprotein C-like 1 (hnRNP core protein C-like 1) /// similar to Heterogeneous nuclear ribonucleoprotein C-like dJ845O24.4 (hnRNP core protein C-like) /// hCG1641229	mRNA_processing_Reactome	http://www.genmapp.org/HTML_MAPPs/Human/Hs_Contributed_20051123/cellular_process-GenMAPP/Hs_mRNA_processing_Reactome/Hs_mRNA_processing_Reactome.htm	nuclear mRNA splicing, via spliceosome /// mRNA processing /// RNA splicing /// RNA splicing	nucleotide binding /// nucleic acid binding /// RNA binding /// RNA binding /// protein binding /// identical protein binding	nucleus /// spliceosome /// spliceosome /// ribonucleoprotein complex
HNRPA1 /// LOC728844 /// LOC731172	3178	NM_002136	222040_at	0.0174775	0.0175891	-0.000111583	heterogeneous nuclear ribonucleoprotein A1 /// hypothetical protein LOC728844 /// hypothetical protein LOC731172	---	---	nuclear mRNA splicing, via spliceosome /// mRNA processing /// mRNA processing /// RNA export from nucleus /// RNA export from nucleus /// transport /// RNA splicing /// mRNA transport /// nuclear export /// nuclear import	nucleotide binding /// nucleic acid binding /// single-stranded DNA binding /// RNA binding /// RNA binding /// single-stranded RNA binding /// protein binding	nucleus /// nucleoplasm /// spliceosome /// spliceosome /// cytoplasm /// ribonucleoprotein complex /// heterogeneous nuclear ribonucleoprotein complex
HNRPA2B1	3181	NM_002137	205292_s_at	0.0524402	-0.0689393	0.121379	heterogeneous nuclear ribonucleoprotein A2/B1	mRNA_processing_Reactome /// mRNA_processing_Reactome	http://www.genmapp.org/HTML_MAPPs/Human/Hs_Contributed_20051123/cellular_process-GenMAPP/Hs_mRNA_processing_Reactome/Hs_mRNA_processing_Reactome.htm /// http://www.genmapp.org/HTML_MAPPs/Human/Hs_Contributed_20051123/cellular_process-GenMAPP/Hs_mRNA_processing_Reactome/Hs_mRNA_processing_Reactome.htm	nuclear mRNA splicing, via spliceosome /// mRNA processing /// mRNA processing /// RNA splicing /// RNA transport	nucleotide binding /// nucleic acid binding /// RNA binding /// RNA binding /// RNA binding /// protein binding /// single-stranded telomeric DNA binding	nucleus /// spliceosome /// spliceosome /// ribonucleoprotein complex /// heterogeneous nuclear ribonucleoprotein complex
HNRPR	10236	AK001846	208765_s_at	-0.0297533	-0.0544672	0.0247139	heterogeneous nuclear ribonucleoprotein R	mRNA_processing_Reactome /// mRNA_processing_Reactome /// mRNA_processing_Reactome	http://www.genmapp.org/HTML_MAPPs/Human/Hs_Contributed_20051123/cellular_process-GenMAPP/Hs_mRNA_processing_Reactome/Hs_mRNA_processing_Reactome.htm /// http://www.genmapp.org/HTML_MAPPs/Human/Hs_Contributed_20051123/cellular_process-GenMAPP/Hs_mRNA_processing_Reactome/Hs_mRNA_processing_Reactome.htm /// http://www.genmapp.org/HTML_MAPPs/Human/Hs_Contributed_20051123/cellular_process-GenMAPP/Hs_m…	mRNA processing /// mRNA processing /// RNA splicing	nucleotide binding /// nucleic acid binding /// RNA binding /// RNA binding /// protein binding	nucleus /// nucleus /// spliceosome /// ribonucleoprotein complex /// heterogeneous nuclear ribonucleoprotein complex
LSM1	27257	NM_014462	203534_at	0.337679	0.00448161	0.333197	LSM1 homolog, U6 small nuclear RNA associated (S. cerevisiae)	---	---	mRNA processing /// mRNA processing /// RNA splicing /// RNA splicing /// mRNA metabolic process	RNA binding /// protein binding /// RNA splicing factor activity, transesterification mechanism	nucleus /// nucleus /// ribonucleoprotein complex
LSM3	27258	NM_014463	202209_at	-0.0264397	-0.0487113	0.0222715	LSM3 homolog, U6 small nuclear RNA associated (S. cerevisiae)	---	---	mRNA processing /// mRNA processing /// RNA splicing /// mRNA metabolic process	RNA binding /// protein binding	nucleus /// nucleus /// spliceosome /// ribonucleoprotein complex
LSM4	25804	NM_012321	202736_s_at	0.0831614	-0.114605	0.197766	LSM4 homolog, U6 small nuclear RNA associated (S. cerevisiae)	---	---	mRNA processing /// RNA splicing /// RNA splicing /// mRNA metabolic process	RNA binding /// protein binding	nucleus /// snRNP U6 /// ribonucleoprotein complex /// small nuclear ribonucleoprotein complex
MYB	4602	NM_005375	204798_at	-0.331575	0.0280221	-0.359598	v-myb myeloblastosis viral oncogene homolog (avian)	---	---	transcription /// regulation of transcription, DNA-dependent /// regulation of transcription, DNA-dependent /// mRNA processing /// cell cycle /// RNA splicing /// regulation of transcription	DNA binding /// protein binding /// transcriptional activator activity /// transcription regulator activity	nucleus /// spliceosome /// nuclear matrix
NONO	4841	NM_007363	208698_s_at	0.0277099	-0.0727783	0.100488	non-POU domain containing, octamer-binding	mRNA_processing_Reactome /// mRNA_processing_Reactome	http://www.genmapp.org/HTML_MAPPs/Human/Hs_Contributed_20051123/cellular_process-GenMAPP/Hs_mRNA_processing_Reactome/Hs_mRNA_processing_Reactome.htm /// http://www.genmapp.org/HTML_MAPPs/Human/Hs_Contributed_20051123/cellular_process-GenMAPP/Hs_mRNA_processing_Reactome/Hs_mRNA_processing_Reactome.htm	DNA repair /// DNA recombination /// transcription /// regulation of transcription, DNA-dependent /// mRNA processing /// mRNA processing /// response to DNA damage stimulus /// RNA splicing /// RNA splicing	nucleotide binding /// nucleic acid binding /// DNA binding /// RNA binding /// protein binding	nucleus /// nucleus
PNN	5411	NM_002687	212037_at	-0.00440772	-0.00281297	-0.00159475	pinin, desmosome associated protein	---	---	transcription /// regulation of transcription, DNA-dependent /// mRNA processing /// cell cycle /// cell adhesion /// RNA splicing /// negative regulation of progression through cell cycle	DNA binding /// structural molecule activity /// protein binding	nucleus /// spliceosome /// cytoplasm /// intermediate filament /// plasma membrane /// intercellular junction /// nuclear speck
PPIH	10465	Contig39865_RC	204228_at	0.0104759	-0.0400906	0.0505666	peptidylprolyl isomerase H (cyclophilin H)	---	---	mRNA processing /// protein folding /// protein folding /// protein complex assembly /// snRNP protein import into nucleus /// RNA splicing	peptidyl-prolyl cis-trans isomerase activity /// cyclosporin A binding /// isomerase activity	nucleus /// spliceosome /// spliceosome
PRPF4B	8899	NM_003913	202127_at	0.0615367	-0.0518069	0.113344	PRP4 pre-mRNA processing factor 4 homolog B (yeast)	mRNA_processing_Reactome /// mRNA_processing_Reactome	http://www.genmapp.org/HTML_MAPPs/Human/Hs_Contributed_20051123/cellular_process-GenMAPP/Hs_mRNA_processing_Reactome/Hs_mRNA_processing_Reactome.htm /// http://www.genmapp.org/HTML_MAPPs/Human/Hs_Contributed_20051123/cellular_process-GenMAPP/Hs_mRNA_processing_Reactome/Hs_mRNA_processing_Reactome.htm	mRNA processing /// protein amino acid phosphorylation /// protein amino acid phosphorylation /// RNA splicing /// RNA splicing	nucleotide binding /// protein kinase activity /// protein kinase activity /// protein serine/threonine kinase activity /// protein binding /// ATP binding /// kinase activity /// transferase activity	nucleus /// spliceosome
RBM8A	9939	NM_005105	217856_at	0.0111453	0.00474709	0.00639816	RNA binding motif protein 8A	---	---	mRNA catabolic process, nonsense-mediated decay /// RNA processing /// mRNA processing /// transport /// signal transduction /// G-protein coupled receptor protein signaling pathway /// RNA splicing /// mRNA transport	nucleotide binding /// rhodopsin-like receptor activity /// nucleic acid binding /// RNA binding /// RNA binding /// mRNA binding /// signal transducer activity /// receptor activity /// G-protein coupled receptor activity /// gonadotropin-releasing hormone receptor activity /// protein binding /// selenium binding	nucleus /// nucleus /// spliceosome /// cytoplasm /// cytoplasm /// membrane /// integral to membrane
RNASEH2A	10535	NM_006397	203022_at	0.187717	-0.0197059	0.207423	ribonuclease H2, subunit A	---	---	DNA replication /// RNA catabolic process /// RNA metabolic process	RNA binding /// nuclease activity /// endonuclease activity /// ribonuclease H activity /// ribonuclease activity /// hydrolase activity /// metal ion binding	nucleus
SF3B3	23450	D13642	200688_at	0.0368971	-0.05585	0.0927471	splicing factor 3b, subunit 3, 130kDa	---	---	mRNA processing /// mRNA processing /// protein complex assembly /// RNA splicing /// RNA splicing	nucleic acid binding /// protein binding /// RNA splicing factor activity, transesterification mechanism	nucleus /// spliceosome /// spliceosome /// small nuclear ribonucleoprotein complex
SFPQ	6421	NM_005066	221768_at	-0.0379052	0.208363	-0.246268	Splicing factor proline/glutamine-rich (polypyrimidine tract binding protein associated)	---	---	DNA repair /// DNA recombination /// transcription /// regulation of transcription, DNA-dependent /// mRNA processing /// mRNA processing /// response to DNA damage stimulus /// RNA splicing /// RNA splicing	nucleotide binding /// nucleic acid binding /// DNA binding /// RNA binding /// protein binding	nucleus
SFRS10	6434	NM_004593	200893_at	-0.0224153	-0.0262874	0.00387205	splicing factor, arginine/serine-rich 10 (transformer 2 homolog, Drosophila)	mRNA_processing_Reactome	http://www.genmapp.org/HTML_MAPPs/Human/Hs_Contributed_20051123/cellular_process-GenMAPP/Hs_mRNA_processing_Reactome/Hs_mRNA_processing_Reactome.htm	nuclear mRNA splicing, via spliceosome /// mRNA processing /// RNA splicing	nucleotide binding /// nucleic acid binding /// RNA binding /// protein binding /// RNA splicing factor activity, transesterification mechanism	nucleus /// nucleus
SFRS2	6427	NM_003016	214882_s_at	0.0462024	-0.0234078	0.0696102	splicing factor, arginine/serine-rich 2	Apoptosis /// mRNA_processing_Reactome /// mRNA_processing_Reactome /// mRNA_processing_Reactome	http://www.genmapp.org/HTML_MAPPs/Human/Hs_Contributed_20051123/cellular_process-GenMAPP/Hs_Apoptosis/Hs_Apoptosis.htm /// http://www.genmapp.org/HTML_MAPPs/Human/Hs_Contributed_20051123/cellular_process-GenMAPP/Hs_mRNA_processing_Reactome/Hs_mRNA_processing_Reactome.htm /// http://www.genmapp.org/HTML_MAPPs/Human/Hs_Contributed_20051123/cellular_process-GenMAPP/Hs_mRNA_processing_Reactome/Hs_mRN…	G2/M transition of mitotic cell cycle /// cytokinesis /// mRNA processing /// mRNA processing /// apoptosis /// anti-apoptosis /// anti-apoptosis /// cell cycle /// mitosis /// RNA splicing /// RNA splicing /// protein complex localization /// protein complex localization /// positive regulation of exit from mitosis /// spindle checkpoint /// negative regulation of caspase activity /// positive r…	nucleotide binding /// nucleic acid binding /// transcription corepressor activity /// RNA binding /// endopeptidase inhibitor activity /// cysteine protease inhibitor activity /// protein binding /// protein binding /// microtubule binding /// zinc ion binding /// zinc ion binding /// tubulin binding /// identical protein binding /// protein homodimerization activity /// caspase inhibitor activi…	chromosome, pericentric region /// chromosome, pericentric region /// chromosome, pericentric region /// intracellular /// nucleus /// nucleus /// chromosome /// cytoplasm /// cytoplasm /// centriole /// cytosol /// spindle microtubule /// cytoplasmic microtubule /// PML body /// midbody /// midbody /// interphase microtubule organizing center /// protein complex /// protein complex
SFRS3	6428	Contig41869_RC	202899_s_at	-0.0480503	-0.0524323	0.00438202	splicing factor, arginine/serine-rich 3	---	---	mRNA processing /// RNA splicing	nucleotide binding /// nucleic acid binding /// RNA binding /// RNA binding /// protein binding	nucleus
SKIV2L2	23517	AL117656	212896_at	-0.0546686	-0.0531017	-0.00156693	superkiller viralicidic activity 2-like 2 (S. cerevisiae)	---	---	mRNA processing /// RNA splicing	nucleotide binding /// nucleic acid binding /// helicase activity /// protein binding /// ATP binding /// ATP-dependent helicase activity /// hydrolase activity	nucleus /// spliceosome
SNRP70	6625	NM_003089	213121_at	-0.0664286	0.0604483	-0.126877	small nuclear ribonucleoprotein 70kDa polypeptide (RNP antigen)	mRNA_processing_Reactome /// mRNA_processing_Reactome /// mRNA_processing_Reactome	http://www.genmapp.org/HTML_MAPPs/Human/Hs_Contributed_20051123/cellular_process-GenMAPP/Hs_mRNA_processing_Reactome/Hs_mRNA_processing_Reactome.htm /// http://www.genmapp.org/HTML_MAPPs/Human/Hs_Contributed_20051123/cellular_process-GenMAPP/Hs_mRNA_processing_Reactome/Hs_mRNA_processing_Reactome.htm /// http://www.genmapp.org/HTML_MAPPs/Human/Hs_Contributed_20051123/cellular_process-GenMAPP/Hs_m…	nuclear mRNA splicing, via spliceosome /// mRNA processing /// mRNA processing /// RNA splicing	nucleotide binding /// nucleic acid binding /// RNA binding /// RNA binding /// protein binding	nucleus /// spliceosome /// ribonucleoprotein complex
SNRPA	6626	NM_004596	201770_at	0.0345609	-0.0421188	0.0766797	small nuclear ribonucleoprotein polypeptide A	mRNA_processing_Reactome	http://www.genmapp.org/HTML_MAPPs/Human/Hs_Contributed_20051123/cellular_process-GenMAPP/Hs_mRNA_processing_Reactome/Hs_mRNA_processing_Reactome.htm	nuclear mRNA splicing, via spliceosome /// mRNA processing /// RNA splicing	nucleotide binding /// nucleic acid binding /// RNA binding /// protein binding	nucleus /// spliceosome /// spliceosome /// snRNP U1 /// ribonucleoprotein complex /// small nuclear ribonucleoprotein complex
SNRPA1	6627	NM_003090	206055_s_at	0.169072	-0.0730071	0.242079	small nuclear ribonucleoprotein polypeptide A'	mRNA_processing_Reactome /// mRNA_processing_Reactome /// mRNA_processing_Reactome	http://www.genmapp.org/HTML_MAPPs/Human/Hs_Contributed_20051123/cellular_process-GenMAPP/Hs_mRNA_processing_Reactome/Hs_mRNA_processing_Reactome.htm /// http://www.genmapp.org/HTML_MAPPs/Human/Hs_Contributed_20051123/cellular_process-GenMAPP/Hs_mRNA_processing_Reactome/Hs_mRNA_processing_Reactome.htm /// http://www.genmapp.org/HTML_MAPPs/Human/Hs_Contributed_20051123/cellular_process-GenMAPP/Hs_m…	nuclear mRNA splicing, via spliceosome /// mRNA processing /// RNA splicing /// RNA splicing	RNA binding /// protein binding /// protein binding	nucleus /// spliceosome /// spliceosome /// snRNP U2 /// ribonucleoprotein complex /// small nuclear ribonucleoprotein complex
SNRPB	6628	NM_003091	208821_at	0.0218192	-0.0683705	0.0901897	small nuclear ribonucleoprotein polypeptides B and B1	mRNA_processing_Reactome /// mRNA_processing_Reactome	http://www.genmapp.org/HTML_MAPPs/Human/Hs_Contributed_20051123/cellular_process-GenMAPP/Hs_mRNA_processing_Reactome/Hs_mRNA_processing_Reactome.htm /// http://www.genmapp.org/HTML_MAPPs/Human/Hs_Contributed_20051123/cellular_process-GenMAPP/Hs_mRNA_processing_Reactome/Hs_mRNA_processing_Reactome.htm	nuclear mRNA splicing, via spliceosome /// mRNA processing /// RNA splicing /// RNA splicing /// mRNA metabolic process	RNA binding /// protein binding	nucleus /// spliceosome /// spliceosome /// small nucleolar ribonucleoprotein complex /// ribonucleoprotein complex /// small nuclear ribonucleoprotein complex
SNRPB2	6629	NM_003092	202505_at	0.0560979	-0.0401349	0.0962328	small nuclear ribonucleoprotein polypeptide B''	mRNA_processing_Reactome /// mRNA_processing_Reactome	http://www.genmapp.org/HTML_MAPPs/Human/Hs_Contributed_20051123/cellular_process-GenMAPP/Hs_mRNA_processing_Reactome/Hs_mRNA_processing_Reactome.htm /// http://www.genmapp.org/HTML_MAPPs/Human/Hs_Contributed_20051123/cellular_process-GenMAPP/Hs_mRNA_processing_Reactome/Hs_mRNA_processing_Reactome.htm	nuclear mRNA splicing, via spliceosome /// mRNA processing /// mRNA processing /// RNA splicing /// RNA splicing	nucleotide binding /// nucleic acid binding /// RNA binding /// protein binding	nucleus /// spliceosome /// spliceosome /// snRNP U2 /// ribonucleoprotein complex
SNRPC	6631	NM_003093	201342_at	0.0812389	-0.0744216	0.155661	small nuclear ribonucleoprotein polypeptide C	---	---	RNA splicing	nucleic acid binding /// RNA binding /// zinc ion binding /// metal ion binding	nucleus /// snRNP U1 /// ribonucleoprotein complex /// small nuclear ribonucleoprotein complex
SNRPD1	6632	NM_006938	202691_at	0.0717102	-0.0482815	0.119992	small nuclear ribonucleoprotein D1 polypeptide 16kDa	mRNA_processing_binding_Reactome /// mRNA_processing_Reactome /// mRNA_processing_Reactome	http://www.genmapp.org/HTML_MAPPs/Mouse/Mm_Contributed_20051212/cellular_process-GenMAPP/Mm_mRNA_processing_binding_Reactome/Mm_mRNA_processing_binding_Reactome.htm /// http://www.genmapp.org/HTML_MAPPs/Human/Hs_Contributed_20051123/cellular_process-GenMAPP/Hs_mRNA_processing_Reactome/Hs_mRNA_processing_Reactome.htm /// http://www.genmapp.org/HTML_MAPPs/Human/Hs_Contributed_20051123/cellular_proc…	spliceosome assembly /// mRNA processing /// RNA splicing /// RNA splicing /// mRNA metabolic process	RNA binding /// protein binding	nucleus /// nucleus /// spliceosome /// cytoplasm /// ribonucleoprotein complex /// small nuclear ribonucleoprotein complex
SNRPE	6635	NM_003094	203316_s_at	0.0872839	-0.0626016	0.149886	small nuclear ribonucleoprotein polypeptide E	mRNA_processing_binding_Reactome /// mRNA_processing_Reactome	http://www.genmapp.org/HTML_MAPPs/Mouse/Mm_Contributed_20051212/cellular_process-GenMAPP/Mm_mRNA_processing_binding_Reactome/Mm_mRNA_processing_binding_Reactome.htm /// http://www.genmapp.org/HTML_MAPPs/Human/Hs_Contributed_20051123/cellular_process-GenMAPP/Hs_mRNA_processing_Reactome/Hs_mRNA_processing_Reactome.htm	spliceosome assembly /// mRNA processing /// RNA splicing /// mRNA metabolic process	RNA binding /// protein binding	nucleus /// spliceosome /// spliceosome /// ribonucleoprotein complex /// small nuclear ribonucleoprotein complex
SRPK1	6732	NM_003137	202200_s_at	0.125343	-0.0900713	0.215415	SFRS protein kinase 1	mRNA_processing_Reactome	http://www.genmapp.org/HTML_MAPPs/Human/Hs_Contributed_20051123/cellular_process-GenMAPP/Hs_mRNA_processing_Reactome/Hs_mRNA_processing_Reactome.htm	regulation of progression through cell cycle /// mRNA processing /// protein amino acid phosphorylation /// protein amino acid phosphorylation /// chromosome segregation /// chromosome segregation /// protein kinase cascade /// RNA splicing /// RNA splicing /// cell differentiation /// regulation of mRNA processing	nucleotide binding /// magnesium ion binding /// protein kinase activity /// protein kinase activity /// protein serine/threonine kinase activity /// protein serine/threonine kinase activity /// protein binding /// ATP binding /// ATP binding /// kinase activity /// transferase activity	nucleus /// nucleus /// nucleus /// cytoplasm
SYNCRIP	10492	NM_006372	217833_at	-0.0858779	-0.0596905	-0.0261874	synaptotagmin binding, cytoplasmic RNA interacting protein	---	---	RNA processing /// mRNA processing /// RNA splicing /// RNA splicing	nucleotide binding /// nucleic acid binding /// RNA binding /// RNA binding /// protein binding /// poly(A) binding	nucleus /// nucleus /// spliceosome /// cytoplasm /// endoplasmic reticulum /// ribonucleoprotein complex /// ribonucleoprotein complex
THOC1	9984	NM_005131	204064_at	-0.0498183	0.012431	-0.0622493	THO complex 1	---	---	RNA processing /// mRNA processing /// transport /// signal transduction /// RNA splicing /// mRNA transport	DNA binding /// RNA binding /// protein binding	nucleus /// nucleus
THOC2	57187	AL133117	212994_at	0.0629969	-0.0322278	0.0952247	THO complex 2	---	---	mRNA processing /// transport /// RNA splicing /// mRNA transport	RNA binding	nucleus
TRA2A	29896	Contig48812_RC	213575_at	0.006612	0.071891	-0.065279	transformer-2 alpha	---	---	nuclear mRNA splicing, via spliceosome /// mRNA processing /// RNA splicing	nucleotide binding /// nucleic acid binding /// RNA binding /// identical protein binding	nucleus /// nucleus
ZCCHC8	55596	NM_017612	218478_s_at	-0.0348909	-0.0563924	0.0215016	zinc finger, CCHC domain containing 8	---	---	mRNA processing /// RNA splicing	nucleic acid binding /// zinc ion binding /// metal ion binding	spliceosome

## Sheet: Immune
Gene Symbol	Entrez	NKI295ProbeID	Affy_HGU133A	CentroidMeta	CentroidNoMeta	Delta_Centroid	Gene Title	Pathway	Pathway Hyperlink	go biological process term	go molecular function term	go cellular component term
ALB	213	NM_000477	214837_at	0.0163962	0.0303873	-0.013991	albumin	---	---	transport /// transport /// cellular response to starvation /// hemolysis by symbiont of host red blood cells /// negative regulation of apoptosis /// negative regulation of non-apoptotic programmed cell death /// maintenance of mitochondrion localization	DNA binding /// carrier activity /// fatty acid binding /// fatty acid binding /// copper ion binding /// copper ion binding /// protein binding /// drug binding /// drug binding /// lipid binding /// toxin binding /// antioxidant activity /// oxygen binding /// pyridoxal phosphate binding /// metal ion binding	extracellular region /// extracellular space /// protein complex
APP	351	NM_000484	200602_at	-0.0630528	-0.0726425	0.00958963	amyloid beta (A4) precursor protein (peptidase nexin-II, Alzheimer disease)	---	---	copper ion homeostasis /// endocytosis /// apoptosis /// cell adhesion /// Notch signaling pathway /// neuromuscular process	endopeptidase inhibitor activity /// serine-type endopeptidase inhibitor activity /// serine-type endopeptidase inhibitor activity /// serine-type endopeptidase inhibitor activity /// binding /// iron ion binding /// copper ion binding /// protein binding /// protein binding /// heparin binding /// zinc ion binding /// identical protein binding /// metal ion binding	extracellular region /// integral to plasma membrane /// coated pit /// cell surface /// membrane /// integral to membrane
ARHGDIB	397	NM_001175	201288_at	-0.213335	0.0519413	-0.265277	Rho GDP dissociation inhibitor (GDI) beta	G13_Signaling_Pathway	http://www.genmapp.org/HTML_MAPPs/Human/Hs_Contributed_20051123/cellular_process-GenMAPP/Hs_G13_Signaling_Pathway/Hs_G13_Signaling_Pathway.htm	cell motility /// immune response /// negative regulation of cell adhesion /// Rho protein signal transduction /// multicellular organismal development /// actin cytoskeleton organization and biogenesis	Rho GDP-dissociation inhibitor activity /// Rho GDP-dissociation inhibitor activity /// GTPase activator activity /// protein binding	cytoplasm /// cytoplasm /// cytoskeleton /// cytoplasmic membrane-bound vesicle
CCL19	6363	NM_006274	210072_at	-0.0704968	0.376225	-0.446721	chemokine (C-C motif) ligand 19	---	---	calcium ion homeostasis /// chemotaxis /// chemotaxis /// inflammatory response /// immune response /// immune response /// cell communication /// signal transduction /// response to virus	cytokine activity /// chemokine activity /// chemokine activity	extracellular region /// extracellular space
CCL23	6368	NM_005064	210548_at	0.0453956	0.0323014	0.0130942	chemokine (C-C motif) ligand 23	---	---	calcium ion homeostasis /// chemotaxis /// chemotaxis /// inflammatory response /// inflammatory response /// immune response /// immune response /// signal transduction /// G-protein coupled receptor protein signaling pathway /// cell-cell signaling /// negative regulation of cell proliferation	cytokine activity /// chemokine activity /// chemokine activity /// heparin binding	extracellular region /// extracellular space
CCL5	6352	NM_002985	1405_i_at	0.0613897	0.232165	-0.170775	chemokine (C-C motif) ligand 5	---	---	calcium ion homeostasis /// exocytosis /// cell motility /// chemotaxis /// chemotaxis /// inflammatory response /// inflammatory response /// immune response /// immune response /// cellular defense response /// response to oxidative stress /// cell adhesion /// signal transduction /// cell-cell signaling /// response to virus	signal transducer activity /// receptor binding /// cytokine activity /// chemokine activity /// chemokine activity /// chemoattractant activity	extracellular region /// extracellular space
CCR1	1230	NM_001295	205098_at	-0.0290145	-0.038212	0.00919755	chemokine (C-C motif) receptor 1	GPCRDB_Class_A_Rhodopsin-like /// Peptide_GPCRs	http://www.genmapp.org/HTML_MAPPs/Human/Hs_Contributed_20051123/molecular_function_GenMAPP/Hs_GPCRDB_Class_A_Rhodopsin-like/Hs_GPCRDB_Class_A_Rhodopsin-like.htm /// http://www.genmapp.org/HTML_MAPPs/Human/Hs_Contributed_20051123/molecular_function_GenMAPP/Hs_Peptide_GPCRs/Hs_Peptide_GPCRs.htm	chemotaxis /// chemotaxis /// inflammatory response /// immune response /// cell adhesion /// signal transduction /// cell surface receptor linked signal transduction /// G-protein coupled receptor protein signaling pathway /// G-protein signaling, coupled to cyclic nucleotide second messenger /// elevation of cytosolic calcium ion concentration /// cell-cell signaling /// response to wounding //…	rhodopsin-like receptor activity /// signal transducer activity /// receptor activity /// G-protein coupled receptor activity /// chemokine receptor activity /// protein binding /// C-C chemokine receptor activity	plasma membrane /// plasma membrane /// plasma membrane /// integral to plasma membrane /// membrane /// integral to membrane
CCR2	1231	NM_000647	206978_at	-0.136131	0.149067	-0.285198	chemokine (C-C motif) receptor 2	GPCRDB_Class_A_Rhodopsin-like /// GPCRDB_Class_A_Rhodopsin-like /// GPCRDB_Other /// GPCRDB_Other /// Peptide_GPCRs /// Peptide_GPCRs	http://www.genmapp.org/HTML_MAPPs/Human/Hs_Contributed_20051123/molecular_function_GenMAPP/Hs_GPCRDB_Class_A_Rhodopsin-like/Hs_GPCRDB_Class_A_Rhodopsin-like.htm /// http://www.genmapp.org/HTML_MAPPs/Human/Hs_Contributed_20051123/molecular_function_GenMAPP/Hs_GPCRDB_Class_A_Rhodopsin-like/Hs_GPCRDB_Class_A_Rhodopsin-like.htm /// http://www.genmapp.org/HTML_MAPPs/Human/Hs_Contributed_20051123/molec…	chemotaxis /// inflammatory response /// immune response /// cellular defense response /// signal transduction /// G-protein coupled receptor protein signaling pathway /// negative regulation of adenylate cyclase activity /// elevation of cytosolic calcium ion concentration /// JAK-STAT cascade /// response to wounding /// cytokine and chemokine mediated signaling pathway	rhodopsin-like receptor activity /// signal transducer activity /// receptor activity /// G-protein coupled receptor activity /// chemokine receptor activity /// C-C chemokine receptor activity /// CCR2 chemokine receptor binding	soluble fraction /// cytoplasm /// plasma membrane /// plasma membrane /// integral to plasma membrane /// membrane /// integral to membrane /// integral to membrane
CCR5 /// LOC727797	1234	NM_000579	206991_s_at	-0.0247586	0.0709009	-0.0956594	chemokine (C-C motif) receptor 5 /// similar to C-C chemokine receptor type 5 (C-C CKR-5) (CC-CKR-5) (CCR-5) (CCR5) (HIV-1 fusion coreceptor) (CHEMR13) (CD195 antigen)	GPCRDB_Class_A_Rhodopsin-like /// GPCRDB_Other /// Peptide_GPCRs	http://www.genmapp.org/HTML_MAPPs/Human/Hs_Contributed_20051123/molecular_function_GenMAPP/Hs_GPCRDB_Class_A_Rhodopsin-like/Hs_GPCRDB_Class_A_Rhodopsin-like.htm /// http://www.genmapp.org/HTML_MAPPs/Human/Hs_Contributed_20051123/molecular_function_GenMAPP/Hs_GPCRDB_Other/Hs_GPCRDB_Other.htm /// http://www.genmapp.org/HTML_MAPPs/Human/Hs_Contributed_20051123/molecular_function_GenMAPP/Hs_Peptide_G…	chemotaxis /// inflammatory response /// immune response /// cellular defense response /// signal transduction /// cell surface receptor linked signal transduction /// G-protein coupled receptor protein signaling pathway /// G-protein coupled receptor protein signaling pathway /// elevation of cytosolic calcium ion concentration /// cell-cell signaling	rhodopsin-like receptor activity /// actin binding /// phosphoinositide phospholipase C activity /// signal transducer activity /// receptor activity /// G-protein coupled receptor activity /// chemokine receptor activity /// protein binding /// coreceptor activity /// C-C chemokine receptor activity /// C-C chemokine receptor activity /// C-C chemokine receptor activity	cytoplasm /// endosome /// plasma membrane /// integral to plasma membrane /// external side of plasma membrane /// membrane /// integral to membrane
CD2	914	NM_001767	205831_at	-0.0509286	0.125549	-0.176478	CD2 molecule	---	---	lipid raft polarization /// induction of apoptosis /// induction of apoptosis /// cell adhesion /// cell surface receptor linked signal transduction /// cell surface receptor linked signal transduction /// cell-cell adhesion /// cell-cell adhesion /// natural killer cell activation /// positive regulation of myeloid dendritic cell activation /// T cell activation /// T cell activation /// regulat…	receptor activity /// receptor activity /// receptor activity /// protein binding /// protein binding /// protein binding	integral to plasma membrane /// integral to plasma membrane /// membrane /// integral to membrane
CD247	919	NM_000734	210031_at	-0.0448996	0.103536	-0.148435	CD247 molecule	---	---	cell surface receptor linked signal transduction	receptor activity /// transmembrane receptor activity /// receptor signaling protein activity /// protein binding /// identical protein binding /// protein homodimerization activity	cytoplasm /// plasma membrane /// plasma membrane /// membrane /// integral to membrane /// T cell receptor complex /// T cell receptor complex
CD27	939	NM_001242	206150_at	-0.0331515	0.176829	-0.20998	CD27 molecule	---	---	apoptosis /// anti-apoptosis /// anti-apoptosis /// anti-apoptosis /// induction of apoptosis /// induction of apoptosis /// induction of apoptosis /// immune response /// chromosome organization and biogenesis (sensu Eukaryota) /// signal transduction /// cell surface receptor linked signal transduction /// spermatogenesis /// release of cytoplasmic sequestered NF-kappaB /// immunoglobulin media…	DNA binding /// receptor activity /// transmembrane receptor activity /// transmembrane receptor activity /// protein binding /// protein binding /// protein binding /// caspase inhibitor activity	nucleosome /// extracellular region /// nucleus /// integral to plasma membrane /// membrane /// integral to membrane
CD28	940	NM_006139	206545_at	-0.0116021	0.053109	-0.0647111	CD28 molecule	Inflammatory_Response_Pathway	http://www.genmapp.org/HTML_MAPPs/Human/Hs_Contributed_20051123/physiological_process-GenMAPP/Hs_Inflammatory_Response_Pathway/Hs_Inflammatory_Response_Pathway.htm	immune response /// humoral immune response /// humoral immune response /// cell surface receptor linked signal transduction /// induction of apoptosis by extracellular signals /// T cell costimulation /// cytokine biosynthetic process /// cytokine biosynthetic process /// positive regulation of T cell proliferation /// positive regulation of T cell proliferation /// positive regulation of T cell…	protein binding /// coreceptor activity /// identical protein binding /// identical protein binding	plasma membrane /// integral to plasma membrane /// integral to plasma membrane /// external side of plasma membrane /// external side of plasma membrane /// membrane /// integral to membrane
CD37	951	NM_001774	204192_at	-0.127268	0.107054	-0.234322	CD37 molecule	---	---	protein amino acid N-linked glycosylation	---	plasma membrane /// integral to plasma membrane /// membrane /// integral to membrane
CD38	952	NM_001775	205692_s_at	-0.0118619	0.0681551	-0.0800169	CD38 molecule	---	---	generation of precursor metabolites and energy /// signal transduction /// induction of apoptosis by extracellular signals	catalytic activity /// NAD+ nucleosidase activity /// receptor activity /// hydrolase activity /// hydrolase activity, acting on glycosyl bonds /// phosphorus-oxygen lyase activity	membrane fraction /// membrane fraction /// plasma membrane /// membrane /// integral to membrane
CD3D	915	NM_000732	213539_at	-0.0554386	0.157405	-0.212844	CD3d molecule, delta (CD3-TCR complex)	---	---	protein complex assembly /// cell surface receptor linked signal transduction /// cell surface receptor linked signal transduction /// T cell activation /// positive thymic T cell selection /// positive thymic T cell selection	receptor activity /// transmembrane receptor activity /// transmembrane receptor activity /// protein binding /// protein binding /// protein heterodimerization activity	cytoplasm /// membrane /// integral to membrane /// T cell receptor complex /// T cell receptor complex /// alpha-beta T cell receptor complex
CD3E	916	NM_000733	205456_at	-0.0689089	0.0769848	-0.145894	CD3e molecule, epsilon (CD3-TCR complex)	---	---	protein complex assembly /// cell surface receptor linked signal transduction /// cell surface receptor linked signal transduction /// transmembrane receptor protein tyrosine kinase signaling pathway /// signal complex formation /// G-protein coupled receptor protein signaling pathway /// positive regulation of T cell proliferation /// T cell activation /// regulation of apoptosis	receptor activity /// transmembrane receptor activity /// transmembrane receptor activity /// receptor signaling protein activity /// SH3 domain binding /// protein kinase binding /// receptor signaling complex scaffold activity /// T cell receptor binding /// protein heterodimerization activity	plasma membrane /// integral to plasma membrane /// external side of plasma membrane /// membrane /// integral to membrane /// T cell receptor complex /// T cell receptor complex
CD4	920	S79267	203547_at	-0.128028	0.0189539	-0.146982	CD4 molecule	---	---	conjugation with cellular fusion /// cytokine production /// immune response /// immune response /// immune response /// cell adhesion /// signal transduction /// cell surface receptor linked signal transduction /// cell surface receptor linked signal transduction /// enzyme linked receptor protein signaling pathway /// transmembrane receptor protein tyrosine kinase signaling pathway /// transmem…	glycoprotein binding /// receptor activity /// receptor activity /// transmembrane receptor activity /// extracellular matrix structural constituent /// protein binding /// zinc ion binding /// coreceptor activity /// coreceptor activity /// coreceptor activity /// protein kinase binding /// MHC class II protein binding /// MHC class II protein binding /// protein homodimerization activity	plasma membrane /// external side of plasma membrane /// membrane /// integral to membrane /// T cell receptor complex /// T cell receptor complex
CD44	960	NM_000610	217523_at	-0.0319828	0.312058	-0.34404	CD44 molecule (Indian blood group)	---	---	cell adhesion /// cell-matrix adhesion /// cell-cell adhesion	receptor activity /// protein binding /// protein binding /// collagen binding /// hyaluronic acid binding /// hyaluronic acid binding	integral to plasma membrane /// membrane /// integral to membrane
CD58	965	Contig36577_RC	222061_at	0.0233671	0.0246096	-0.00124249	CD58 molecule	---	---	cell adhesion /// cell-cell adhesion	protein binding /// GPI anchor binding	integral to plasma membrane /// membrane /// integral to membrane
CD59	966	NM_000611	212463_at	-0.0914256	0.0349613	-0.126387	CD59 molecule, complement regulatory protein	---	---	defense response /// immune response /// cell surface receptor linked signal transduction /// blood coagulation	protein binding /// GPI anchor binding	membrane fraction /// plasma membrane /// membrane
CD6	923	NM_006725	213958_at	-0.0411979	0.022109	-0.0633069	CD6 molecule	---	---	immune response /// cell adhesion	scavenger receptor activity /// protein binding	integral to plasma membrane /// cell surface /// membrane /// integral to membrane
CD86	942	NM_006889	205685_at	-0.020217	-0.00977536	-0.0104416	CD86 molecule	Inflammatory_Response_Pathway	http://www.genmapp.org/HTML_MAPPs/Human/Hs_Contributed_20051123/physiological_process-GenMAPP/Hs_Inflammatory_Response_Pathway/Hs_Inflammatory_Response_Pathway.htm	immune response /// cell-cell signaling /// positive regulation of cell proliferation /// T cell activation /// positive regulation of lymphotoxin A biosynthetic process /// positive regulation of interleukin-2 biosynthetic process /// positive regulation of interleukin-4 biosynthetic process /// positive regulation of T-helper 2 cell differentiation /// positive regulation of transcription	receptor activity /// receptor activity /// protein binding /// coreceptor activity /// transcriptional activator activity	plasma membrane /// membrane /// integral to membrane /// integral to membrane
CD8A	925	NM_001768	205758_at	-0.0120231	0.140622	-0.152645	CD8a molecule	---	---	immune response /// immune response /// immune response /// transmembrane receptor protein tyrosine kinase signaling pathway /// transmembrane receptor protein tyrosine kinase signaling pathway /// antigen processing and presentation /// T cell activation /// T cell activation	protein binding /// protein binding /// coreceptor activity /// coreceptor activity /// MHC class I protein binding /// MHC class I protein binding	integral to plasma membrane /// membrane /// integral to membrane /// T cell receptor complex /// T cell receptor complex
CD96	10225	NM_005816	206761_at	0.0203204	0.0741118	-0.0537914	CD96 molecule	---	---	immune response /// cell adhesion /// cell adhesion	protein binding	plasma membrane /// integral to plasma membrane /// membrane /// integral to membrane
CEACAM8	1088	NM_001816	206676_at	0.0257913	0.0159774	0.00981386	carcinoembryonic antigen-related cell adhesion molecule 8	---	---	immune response	GPI anchor binding	extracellular space /// plasma membrane /// integral to plasma membrane /// membrane
CEBPG	1054	NM_001806	204203_at	0.0553463	-0.03164	0.0869863	CCAAT/enhancer binding protein (C/EBP), gamma	---	---	liver development /// nucleosome disassembly /// chromatin remodeling /// transcription /// regulation of transcription, DNA-dependent /// immune response /// immune response /// B cell differentiation /// B cell differentiation /// natural killer cell mediated cytotoxicity /// natural killer cell mediated cytotoxicity /// enucleate erythrocyte differentiation /// enucleate erythrocyte differenti…	DNA binding /// DNA binding /// transcription factor activity /// protein binding /// transcription factor binding /// sequence-specific DNA binding /// sequence-specific DNA binding /// protein heterodimerization activity /// protein dimerization activity	nucleus /// nucleus
COL1A1	1277	NM_000088	202311_s_at	-0.0823144	0.0567059	-0.13902	collagen, type I, alpha 1	Inflammatory_Response_Pathway	http://www.genmapp.org/HTML_MAPPs/Human/Hs_Contributed_20051123/physiological_process-GenMAPP/Hs_Inflammatory_Response_Pathway/Hs_Inflammatory_Response_Pathway.htm	skeletal development /// phosphate transport /// sensory perception of sound /// epidermis development	structural molecule activity /// extracellular matrix structural constituent /// protein binding /// structural constituent of bone	proteinaceous extracellular matrix /// collagen /// collagen type I /// cytoplasm
COL1A2	1278	NM_000089	202404_s_at	-0.0709921	-0.0247531	-0.046239	collagen, type I, alpha 2	---	---	skeletal development /// phosphate transport /// transmembrane receptor protein tyrosine kinase signaling pathway /// sensory perception of sound	structural molecule activity /// extracellular matrix structural constituent /// protein binding /// structural constituent of bone	proteinaceous extracellular matrix /// collagen /// collagen type I /// cytoplasm
COL3A1	1281	NM_000090	215076_s_at	-0.130621	-0.0218031	-0.108818	collagen, type III, alpha 1 (Ehlers-Danlos syndrome type IV, autosomal dominant)	Inflammatory_Response_Pathway	http://www.genmapp.org/HTML_MAPPs/Human/Hs_Contributed_20051123/physiological_process-GenMAPP/Hs_Inflammatory_Response_Pathway/Hs_Inflammatory_Response_Pathway.htm	phosphate transport /// circulation /// organ morphogenesis	structural molecule activity /// extracellular matrix structural constituent	proteinaceous extracellular matrix /// collagen /// collagen type III /// cytoplasm
CPVL	652102		217239_x_at	-0.0985687	0.0450104	-0.143579	Immunoglobulin heavy chain, partial, clone VH3-7 /// Carboxypeptidase, vitellogenic-like	---	---	proteolysis	serine carboxypeptidase activity /// peptidase activity	---
CR1	1378	NM_000573	206244_at	0.0094357	0.00199452	0.00744119	complement component (3b/4b) receptor 1 (Knops blood group)	---	---	immune response /// complement activation /// complement activation, classical pathway /// innate immune response	receptor activity /// complement receptor activity /// complement component C3b receptor activity	integral to plasma membrane /// membrane /// integral to membrane
CSF1	1435	NM_000757	209716_at	-0.134079	0.00323307	-0.137312	colony stimulating factor 1 (macrophage)	---	---	cell proliferation /// positive regulation of cell proliferation /// positive regulation of cell proliferation /// hemopoiesis /// cell differentiation /// macrophage differentiation	cytokine activity /// cytokine activity /// macrophage colony stimulating factor receptor binding /// growth factor activity /// growth factor activity	extracellular space /// membrane /// membrane /// integral to membrane
CSK	1445	NM_004383	202329_at	0.000411054	-0.0176407	0.0180517	c-src tyrosine kinase	Integrin-mediated_cell_adhesion_KEGG	http://www.genmapp.org/HTML_MAPPs/Human/Hs_Contributed_20051123/cellular_process-GenMAPP/Hs_Integrin-mediated_cell_adhesion_KEGG/Hs_Integrin-mediated_cell_adhesion_KEGG.htm	regulation of progression through cell cycle /// protein amino acid phosphorylation /// protein amino acid phosphorylation /// intracellular signaling cascade /// negative regulation of cell proliferation	nucleotide binding /// protein kinase activity /// protein-tyrosine kinase activity /// protein-tyrosine kinase activity /// protein binding /// protein binding /// ATP binding /// protein C-terminus binding /// kinase activity /// transferase activity	cytoplasm /// plasma membrane /// intercellular junction
CST7	8530	NM_003650	210140_at	-0.0531037	0.0986947	-0.151798	cystatin F (leukocystatin)	---	---	immune response	endopeptidase inhibitor activity /// endopeptidase inhibitor activity /// cysteine protease inhibitor activity /// cysteine protease inhibitor activity	---
CTSS	1520	NM_004079	202902_s_at	-0.0429334	0.0668225	-0.109756	cathepsin S	---	---	proteolysis /// proteolysis /// immune response	cysteine-type endopeptidase activity /// cathepsin S activity /// cathepsin S activity /// peptidase activity /// cysteine-type peptidase activity /// hydrolase activity	extracellular region /// lysosome /// lysosome /// membrane
CX3CL1	6376	NM_002996	823_at	0.129285	0.0806896	0.0485953	chemokine (C-X3-C motif) ligand 1	---	---	defense response /// immune response /// immune response /// cell adhesion /// cytokine and chemokine mediated signaling pathway /// leukocyte chemotaxis /// positive regulation of inflammatory response /// leukocyte adhesive activation /// positive regulation of calcium-independent cell-cell adhesion	receptor binding /// cytokine activity /// protein binding /// protein binding /// chemokine activity /// chemokine activity	extracellular region /// extracellular region /// extracellular space /// cell surface /// membrane /// integral to membrane /// integral to membrane
CXCL10	3627	NM_001565	204533_at	0.197469	-0.00362375	0.201093	chemokine (C-X-C motif) ligand 10	---	---	cell motility /// chemotaxis /// chemotaxis /// inflammatory response /// inflammatory response /// immune response /// signal transduction /// cell surface receptor linked signal transduction /// cell-cell signaling /// muscle development /// circulation /// positive regulation of cell proliferation	receptor binding /// cytokine activity /// chemokine activity /// chemokine activity /// cAMP-dependent protein kinase regulator activity	extracellular region /// extracellular space /// soluble fraction
CXCL11	6373	NM_005409	210163_at	0.386169	0.390234	-0.00406461	chemokine (C-X-C motif) ligand 11	---	---	chemotaxis /// chemotaxis /// inflammatory response /// inflammatory response /// immune response /// signal transduction /// cell-cell signaling	cytokine activity /// chemokine activity /// chemokine activity	extracellular region /// extracellular space
CXCL2	2920	NM_002089	209774_x_at	-0.0260303	0.403425	-0.429456	chemokine (C-X-C motif) ligand 2	---	---	chemotaxis /// chemotaxis /// inflammatory response /// inflammatory response /// immune response /// G-protein coupled receptor protein signaling pathway	cytokine activity /// chemokine activity /// chemokine activity	extracellular region /// extracellular space /// extracellular space /// soluble fraction
CXCL5	6374	NM_002994	207852_at	0.0505684	0.0451394	0.00542895	chemokine (C-X-C motif) ligand 5	---	---	chemotaxis /// inflammatory response /// immune response /// signal transduction /// cell-cell signaling /// positive regulation of cell proliferation	cytokine activity /// chemokine activity /// chemokine activity	extracellular region /// extracellular space
CXCL9	4283	NM_002416	203915_at	0.188701	0.314336	-0.125635	chemokine (C-X-C motif) ligand 9	---	---	chemotaxis /// defense response /// inflammatory response /// inflammatory response /// immune response /// cellular defense response /// signal transduction /// G-protein coupled receptor protein signaling pathway /// cell-cell signaling	cytokine activity /// cytokine activity /// chemokine activity /// chemokine activity	extracellular region /// extracellular space /// extracellular space
DCLRE1C	64421	W72439_RC	222233_s_at	-0.0156924	0.0240395	-0.0397319	DNA cross-link repair 1C (PSO2 homolog, S. cerevisiae)	---	---	DNA repair /// DNA recombination /// immune response /// response to DNA damage stimulus	magnesium ion binding /// nuclease activity /// endonuclease activity /// exonuclease activity /// hydrolase activity	nucleus
EPOR	2057	NM_000121	209962_at	-0.00908419	0.0566212	-0.0657054	erythropoietin receptor	---	---	signal transduction /// signal transduction /// small GTPase mediated signal transduction	receptor activity /// transmembrane receptor activity /// hematopoietin/interferon-class (D200-domain) cytokine receptor activity /// erythropoietin receptor activity /// erythropoietin receptor activity /// guanyl-nucleotide exchange factor activity /// protein binding	intracellular /// integral to plasma membrane /// membrane /// integral to membrane
EXO1	9156	NM_006027	204603_at	0.167384	-0.0358342	0.203218	exonuclease 1	---	---	DNA repair /// DNA repair /// nucleotide-excision repair /// mismatch repair /// mismatch repair /// mismatch repair /// mismatch repair /// mismatch repair /// DNA recombination /// DNA recombination /// immune response /// response to DNA damage stimulus /// meiosis	DNA binding /// DNA binding /// DNA binding /// nuclease activity /// endonuclease activity /// ribonuclease H activity /// exonuclease activity /// exonuclease activity /// protein binding /// 5'-3' exonuclease activity /// 5'-3' exonuclease activity /// hydrolase activity /// 5'-3' exodeoxyribonuclease activity /// single-stranded DNA specific 5'-3' exodeoxyribonuclease activity /// flap endonu…	nucleus /// nucleus
EXOSC9	5393	NM_005033	205061_s_at	0.110195	-0.0485273	0.158723	exosome component 9	---	---	rRNA processing /// rRNA processing /// RNA processing /// immune response	3'-5'-exoribonuclease activity /// 3'-5'-exoribonuclease activity /// RNA binding /// RNA binding /// nuclease activity /// exonuclease activity /// protein binding /// hydrolase activity	nuclear exosome (RNase complex) /// exosome (RNase complex) /// nucleus /// nucleus /// nucleolus
F10	2159	NM_000504	205620_at	-0.0531119	-0.0163221	-0.0367898	coagulation factor X	Blood_Clotting_Cascade	http://www.genmapp.org/HTML_MAPPs/Human/Hs_Contributed_20051123/physiological_process-GenMAPP/Hs_Blood_Clotting_Cascade/Hs_Blood_Clotting_Cascade.htm	proteolysis /// blood coagulation /// blood coagulation	coagulation factor Xa activity /// coagulation factor Xa activity /// serine-type endopeptidase activity /// calcium ion binding /// peptidase activity /// hydrolase activity	extracellular region /// extracellular region /// extracellular region
F13B	2165	NM_001994	207810_at	0.0613827	0.0122471	0.0491356	coagulation factor XIII, B polypeptide	Blood_Clotting_Cascade /// Steroid_Biosynthesis	http://www.genmapp.org/HTML_MAPPs/Human/Hs_Contributed_20051123/physiological_process-GenMAPP/Hs_Blood_Clotting_Cascade/Hs_Blood_Clotting_Cascade.htm /// http://www.genmapp.org/HTML_MAPPs/Human/Hs_Contributed_20051123/metabolic_process-GenMAPP/Hs_Steroid_Biosynthesis/Hs_Steroid_Biosynthesis.htm	blood coagulation /// blood coagulation	---	extracellular region
F3	2152	NM_001993	204363_at	-0.0846743	0.0713969	-0.156071	coagulation factor III (thromboplastin, tissue factor)	---	---	immune response /// blood coagulation	receptor activity /// transmembrane receptor activity	plasma membrane /// membrane /// integral to membrane /// integral to membrane
FCAR	2204	NM_002000	207674_at	0.0571192	0.0389659	0.0181533	Fc fragment of IgA, receptor for	---	---	immune response	receptor activity /// receptor signaling protein activity /// IgA binding	plasma membrane /// integral to plasma membrane /// membrane /// integral to membrane
FCER1G	2207	NM_004106	204232_at	-0.114611	-0.0299142	-0.0846971	Fc fragment of IgE, high affinity I, receptor for; gamma polypeptide	---	---	positive regulation of type IIa hypersensitivity /// positive regulation of type III hypersensitivity /// phagocytosis, engulfment /// immune response /// signal transduction /// cell surface receptor linked signal transduction /// immunoglobulin mediated immune response /// antigen processing and presentation of exogenous peptide antigen via MHC class II /// neutrophil chemotaxis /// positive re…	receptor activity /// transmembrane receptor activity /// receptor signaling protein activity /// protein binding /// IgE binding /// IgG binding	plasma membrane /// integral to plasma membrane /// integral to plasma membrane /// external side of plasma membrane /// membrane /// integral to membrane
FCGRT	2217	NM_004107	218831_s_at	-0.0713666	0.0576206	-0.128987	Fc fragment of IgG, receptor, transporter, alpha	---	---	antigen processing and presentation of peptide antigen via MHC class I /// immune response /// immune response /// pregnancy /// antigen processing and presentation	receptor activity /// receptor activity /// IgG binding	membrane /// integral to membrane /// MHC class I protein complex
FGA	2243	NM_000508	205650_s_at	0.0265076	0.0264866	2.09721e-05	fibrinogen alpha chain	Blood_Clotting_Cascade /// Blood_Clotting_Cascade	http://www.genmapp.org/HTML_MAPPs/Human/Hs_Contributed_20051123/physiological_process-GenMAPP/Hs_Blood_Clotting_Cascade/Hs_Blood_Clotting_Cascade.htm /// http://www.genmapp.org/HTML_MAPPs/Human/Hs_Contributed_20051123/physiological_process-GenMAPP/Hs_Blood_Clotting_Cascade/Hs_Blood_Clotting_Cascade.htm	signal transduction /// blood coagulation /// blood pressure regulation /// positive regulation of cell proliferation /// platelet activation /// protein polymerization	receptor binding /// protein binding /// protein binding, bridging	extracellular region /// fibrinogen complex /// fibrinogen complex /// soluble fraction
FN1	2335	X02761	214702_at	0.165876	0.0196961	0.14618	fibronectin 1	Inflammatory_Response_Pathway	http://www.genmapp.org/HTML_MAPPs/Human/Hs_Contributed_20051123/physiological_process-GenMAPP/Hs_Inflammatory_Response_Pathway/Hs_Inflammatory_Response_Pathway.htm	acute-phase response /// cell adhesion /// cell adhesion /// transmembrane receptor protein tyrosine kinase signaling pathway /// response to wounding /// cell migration	extracellular matrix structural constituent /// protein binding /// protein binding /// collagen binding /// heparin binding /// heparin binding	extracellular region /// extracellular region /// proteinaceous extracellular matrix /// ER-Golgi intermediate compartment
FYB	2533	NM_001465	211794_at	-0.0434738	0.00509041	-0.0485642	FYN binding protein (FYB-120/130)	---	---	carbohydrate metabolic process /// protein amino acid phosphorylation /// NLS-bearing substrate import into nucleus /// immune response /// signal transduction /// protein kinase cascade	receptor binding /// protein binding /// xylose isomerase activity	nucleus /// nucleus /// actin cytoskeleton
GBP1	2633	NM_002053	202270_at	0.0662401	0.0487337	0.0175064	guanylate binding protein 1, interferon-inducible, 67kDa	---	---	immune response	nucleotide binding /// GTPase activity /// GTP binding /// GTP binding	membrane
GNGT1	2792	S62027	207166_at	0.0603716	0.0244235	0.0359481	guanine nucleotide binding protein (G protein), gamma transducing activity polypeptide 1	Calcium_regulation_in_cardiac_cells /// G_Protein_Signaling /// Smooth_muscle_contraction	http://www.genmapp.org/HTML_MAPPs/Human/Hs_Contributed_20051123/physiological_process-GenMAPP/Hs_Calcium_regulation_in_cardiac_cells/Hs_Calcium_regulation_in_cardiac_cells.htm /// http://www.genmapp.org/HTML_MAPPs/Human/Hs_Contributed_20051123/cellular_process-GenMAPP/Hs_G_Protein_Signaling/Hs_G_Protein_Signaling.htm /// http://www.genmapp.org/HTML_MAPPs/Human/Hs_Contributed_20051123/physiologica…	signal transduction /// signal transduction /// G-protein coupled receptor protein signaling pathway	GTPase activity /// signal transducer activity	heterotrimeric G-protein complex /// membrane
GP5	2814	NM_004488	207926_at	0.0389146	0.00841343	0.0305011	glycoprotein V (platelet)	---	---	cell adhesion /// cell adhesion /// blood coagulation	protein binding	plasma membrane /// integral to plasma membrane /// membrane /// integral to membrane
GTPBP1	9567	NM_004286	219357_at	-0.0252989	0.00822958	-0.0335285	GTP binding protein 1	---	---	immune response /// signal transduction /// cell redox homeostasis	nucleotide binding /// GTPase activity /// GTP binding /// GTP binding	---
GYPA	2993	NM_002099	205838_at	0.00846747	-0.0196871	0.0281546	glycophorin A (MNS blood group)	---	---	---	identical protein binding	membrane fraction /// plasma membrane /// membrane /// integral to membrane
GZMA	3001	NM_006144	205488_at	0.00477451	0.266077	-0.261302	granzyme A (granzyme 1, cytotoxic T-lymphocyte-associated serine esterase 3)	---	---	proteolysis /// apoptosis /// apoptosis /// cleavage of lamin /// immune response /// cytolysis	serine-type endopeptidase activity /// granzyme A activity /// granzyme A activity /// protein binding /// peptidase activity /// hydrolase activity /// identical protein binding /// protein homodimerization activity	immunological synapse /// nucleus
GZMB	3002	NM_004131	210164_at	0.0517579	0.178525	-0.126767	granzyme B (granzyme 2, cytotoxic T-lymphocyte-associated serine esterase 1)	Apoptosis /// Apoptosis_GenMAPP	http://www.genmapp.org/HTML_MAPPs/Human/Hs_Contributed_20051123/cellular_process-GenMAPP/Hs_Apoptosis/Hs_Apoptosis.htm /// http://www.genmapp.org/HTML_MAPPs/Human/Hs_Contributed_20051123/cellular_process-GenMAPP/Hs_Apoptosis_GenMAPP/Hs_Apoptosis_GenMAPP.htm	proteolysis /// apoptosis /// apoptosis /// cleavage of lamin /// cytolysis	serine-type endopeptidase activity /// serine-type endopeptidase activity /// granzyme B activity /// granzyme B activity /// protein binding /// peptidase activity /// serine-type peptidase activity /// hydrolase activity	immunological synapse /// nucleus /// cytoplasm
HLA-DMB	3109	NM_002118	203932_at	-0.145261	0.0613468	-0.206608	major histocompatibility complex, class II, DM beta	---	---	antigen processing and presentation of peptide or polysaccharide antigen via MHC class II /// immune response /// antigen processing and presentation	---	membrane /// integral to membrane /// MHC class II protein complex
HLA-F	3134	NM_018950	221978_at	-0.00328724	0.0514436	-0.0547308	major histocompatibility complex, class I, F	Proteasome_Degradation /// Proteasome_Degradation /// Proteasome_Degradation /// Proteasome_Degradation	http://www.genmapp.org/HTML_MAPPs/Human/Hs_Contributed_20051123/physiological_process-GenMAPP/Hs_Proteasome_Degradation/Hs_Proteasome_Degradation.htm /// http://www.genmapp.org/HTML_MAPPs/Human/Hs_Contributed_20051123/physiological_process-GenMAPP/Hs_Proteasome_Degradation/Hs_Proteasome_Degradation.htm /// http://www.genmapp.org/HTML_MAPPs/Human/Hs_Contributed_20051123/physiological_process-GenMA…	antigen processing and presentation of peptide antigen via MHC class I /// immune response /// antigen processing and presentation	MHC class I receptor activity	membrane /// integral to membrane /// MHC class I protein complex
IFI16	3428	NM_005531	208965_s_at	-0.00511304	0.00964412	-0.0147572	interferon, gamma-inducible protein 16	---	---	transcription /// regulation of transcription, DNA-dependent /// regulation of transcription, DNA-dependent /// immune response /// cell proliferation /// response to virus /// hemopoiesis /// myeloid cell differentiation /// monocyte differentiation /// DNA damage response, signal transduction by p53 class mediator resulting in induction of apoptosis	DNA binding /// double-stranded DNA binding /// protein binding /// transcriptional repressor activity	nucleus /// nucleus /// nucleoplasm /// nucleolus
IFI30	10437	NM_006332	201422_at	0.0522597	-0.052203	0.104463	interferon, gamma-inducible protein 30	---	---	immune response /// antigen processing and presentation of exogenous peptide antigen via MHC class II	oxidoreductase activity	extracellular region /// lysosome /// lysosome
IFI6	2537	NM_002038	204415_at	0.257692	0.042759	0.214933	interferon, alpha-inducible protein 6	---	---	release of cytochrome c from mitochondria /// anti-apoptosis /// immune response /// immune response /// negative regulation of caspase activity /// negative regulation of mitochondrial depolarization	protein binding	mitochondrion /// membrane /// integral to membrane
IFIT1	3434	NM_001548	203153_at	0.350527	0.053879	0.296648	interferon-induced protein with tetratricopeptide repeats 1	---	---	immune response	binding	cytoplasm
IFIT3	3437	Contig41538_RC	204747_at	0.24015	0.0675161	0.172634	interferon-induced protein with tetratricopeptide repeats 3	---	---	immune response	binding	---
IFITM1	8519	NM_003641	214022_s_at	-0.0551146	-0.00201451	-0.0531001	interferon induced transmembrane protein 1 (9-27)	---	---	regulation of progression through cell cycle /// immune response /// cell surface receptor linked signal transduction /// negative regulation of cell proliferation /// response to biotic stimulus	receptor signaling protein activity /// protein binding	plasma membrane /// membrane /// integral to membrane
IFITM3	10410	X57352	212203_x_at	-0.155228	-0.0529505	-0.102277	interferon induced transmembrane protein 3 (1-8U)	---	---	immune response /// immune response /// response to biotic stimulus	---	plasma membrane /// membrane /// integral to membrane
IGHA1 /// IGHA2 /// IGHG1 /// IGHM /// IGHV4-31	3493		211636_at	0.0265965	0.0480752	-0.0214787	immunoglobulin heavy constant alpha 1 /// immunoglobulin heavy constant alpha 2 (A2m marker) /// immunoglobulin heavy constant gamma 1 (G1m marker) /// immunoglobulin heavy constant mu /// immunoglobulin heavy variable 4-31	---	---	activation of MAPK activity /// antigen processing and presentation of peptide antigen via MHC class I /// immune response /// immune response /// immunoglobulin mediated immune response /// antigen processing and presentation /// positive regulation of B cell proliferation /// early endosome to late endosome transport /// positive regulation of endocytosis /// positive regulation of peptidyl-tyr…	antigen binding /// antigen binding /// antigen binding /// receptor activity /// transmembrane receptor activity /// protein binding /// protein binding	membrane fraction /// integral to plasma membrane /// external side of plasma membrane /// membrane /// membrane /// integral to membrane /// B cell receptor complex /// immunoglobulin complex, circulating /// MHC class I protein complex /// perinuclear region of cytoplasm
IGHD	3495		222285_at	-0.0206257	0.0378591	-0.0584848	immunoglobulin heavy constant delta	---	---	immune response	antigen binding	---
IGHG1 /// IGHV4-31	3500	Y14737	217369_at	-0.114639	0.0328662	-0.147505	immunoglobulin heavy constant gamma 1 (G1m marker) /// immunoglobulin heavy variable 4-31	---	---	activation of MAPK activity /// antigen processing and presentation of peptide antigen via MHC class I /// immune response /// immune response /// immunoglobulin mediated immune response /// antigen processing and presentation /// positive regulation of B cell proliferation /// early endosome to late endosome transport /// positive regulation of endocytosis /// positive regulation of peptidyl-tyr…	antigen binding /// antigen binding /// antigen binding /// receptor activity /// transmembrane receptor activity /// protein binding /// protein binding	membrane fraction /// integral to plasma membrane /// external side of plasma membrane /// membrane /// membrane /// integral to membrane /// B cell receptor complex /// immunoglobulin complex, circulating /// MHC class I protein complex /// perinuclear region of cytoplasm
IGHM	3507	X58529	212827_at	0.015956	0.273879	-0.257923	immunoglobulin heavy constant mu	---	---	activation of MAPK activity /// antigen processing and presentation of peptide antigen via MHC class I /// immune response /// immunoglobulin mediated immune response /// antigen processing and presentation /// positive regulation of B cell proliferation /// early endosome to late endosome transport /// positive regulation of endocytosis /// positive regulation of peptidyl-tyrosine phosphorylatio…	antigen binding /// antigen binding /// antigen binding /// receptor activity /// transmembrane receptor activity /// protein binding	membrane fraction /// external side of plasma membrane /// membrane /// membrane /// B cell receptor complex /// immunoglobulin complex, circulating /// MHC class I protein complex /// perinuclear region of cytoplasm
IGKC	3514	AF103375	217145_at	0.0247348	0.0618099	-0.0370751	immunoglobulin kappa constant	---	---	antigen processing and presentation of peptide antigen via MHC class I /// immune response	antigen binding /// protein binding	extracellular region /// MHC class I protein complex
IL17A	3605	NM_002190	208402_at	0.0914162	0.0054495	0.0859667	interleukin 17A	---	---	protein amino acid glycosylation /// apoptosis /// inflammatory response /// immune response /// cell-cell signaling /// cell death	cytokine activity /// cytokine activity	extracellular region /// extracellular space /// extracellular space
IL18	3606	NM_001562	206295_at	-0.0458658	0.0666695	-0.112535	interleukin 18 (interferon-gamma-inducing factor)	Hypertrophy_model /// Hypertrophy_model	http://www.genmapp.org/HTML_MAPPs/Human/Hs_Contributed_20051123/physiological_process-GenMAPP/Hs_Hypertrophy_model/Hs_Hypertrophy_model.htm /// http://www.genmapp.org/HTML_MAPPs/Human/Hs_Contributed_20051123/physiological_process-GenMAPP/Hs_Hypertrophy_model/Hs_Hypertrophy_model.htm	angiogenesis /// immune response /// immune response /// cell-cell signaling /// induction of apoptosis via death domain receptors /// regulation of cell adhesion /// sleep /// chemokine biosynthetic process /// chemokine biosynthetic process /// T-helper 1 type immune response /// T-helper 2 type immune response /// interleukin-2 biosynthetic process /// interleukin-2 biosynthetic process /// in…	signal transducer activity /// cytokine activity /// cytokine activity /// interleukin-1 receptor binding	extracellular region /// extracellular region /// extracellular region /// extracellular space
IL1R1	3554	NM_000877	202948_at	-0.0490194	-0.0129935	-0.0360259	interleukin 1 receptor, type I	Hypertrophy_model	http://www.genmapp.org/HTML_MAPPs/Human/Hs_Contributed_20051123/physiological_process-GenMAPP/Hs_Hypertrophy_model/Hs_Hypertrophy_model.htm	inflammatory response /// immune response /// cell surface receptor linked signal transduction /// cytokine and chemokine mediated signaling pathway	signal transducer activity /// signal transducer activity /// receptor activity /// transmembrane receptor activity /// transmembrane receptor activity /// interleukin-1 receptor activity /// interleukin-1 receptor activity /// interleukin-1, Type I, activating receptor activity /// interleukin-1, Type I, activating receptor activity /// protein binding	integral to plasma membrane /// membrane /// integral to membrane
IL1RN	3557	X52015	216244_at	0.0242703	0.00474505	0.0195253	interleukin 1 receptor antagonist	---	---	lipid metabolic process /// inflammatory response /// immune response /// immune response /// insulin secretion	interleukin-1 receptor binding /// interleukin-1 receptor antagonist activity /// interleukin-1 receptor antagonist activity /// protein binding	extracellular region /// extracellular space /// intracellular
IL2	3558	S82692	207849_at	0.0214589	0.0427876	-0.0213287	interleukin 2	Inflammatory_Response_Pathway /// Inflammatory_Response_Pathway /// Inflammatory_Response_Pathway /// Inflammatory_Response_Pathway /// Inflammatory_Response_Pathway /// Inflammatory_Response_Pathway	http://www.genmapp.org/HTML_MAPPs/Human/Hs_Contributed_20051123/physiological_process-GenMAPP/Hs_Inflammatory_Response_Pathway/Hs_Inflammatory_Response_Pathway.htm /// http://www.genmapp.org/HTML_MAPPs/Human/Hs_Contributed_20051123/physiological_process-GenMAPP/Hs_Inflammatory_Response_Pathway/Hs_Inflammatory_Response_Pathway.htm /// http://www.genmapp.org/HTML_MAPPs/Human/Hs_Contributed_20051123…	anti-apoptosis /// anti-apoptosis /// immune response /// immune response /// immune response /// cell adhesion /// cell adhesion /// cell-cell signaling /// cell-cell signaling /// positive regulation of cell proliferation /// positive regulation of cell proliferation /// natural killer cell activation /// natural killer cell activation /// T cell differentiation /// T cell differentiation /// p…	cytokine activity /// cytokine activity /// interleukin-2 receptor binding /// interleukin-2 receptor binding /// interleukin-2 receptor binding /// protein binding /// growth factor activity /// growth factor activity /// kinase activator activity /// kinase activator activity	extracellular region /// extracellular region /// extracellular space /// extracellular space /// extracellular space
IL26	55801	NM_018402	221111_at	0.0458887	0.0529153	-0.00702658	interleukin 26	---	---	immune response /// cell-cell signaling	cytokine activity	extracellular region /// extracellular space /// extracellular space /// soluble fraction
IL2RB	3560	NM_000878	205291_at	-0.0504459	0.138961	-0.189407	interleukin 2 receptor, beta	Inflammatory_Response_Pathway	http://www.genmapp.org/HTML_MAPPs/Human/Hs_Contributed_20051123/physiological_process-GenMAPP/Hs_Inflammatory_Response_Pathway/Hs_Inflammatory_Response_Pathway.htm	protein complex assembly /// signal transduction /// cytokine and chemokine mediated signaling pathway /// positive regulation of survival gene product activity	receptor activity /// hematopoietin/interferon-class (D200-domain) cytokine receptor activity /// interleukin-2 receptor activity /// interleukin-2 receptor activity /// interleukin-2 binding /// interleukin-2 binding	plasma membrane /// integral to plasma membrane /// external side of plasma membrane /// external side of plasma membrane /// membrane /// integral to membrane
IL2RG	3561	NM_000206	204116_at	-0.0543619	0.130144	-0.184506	interleukin 2 receptor, gamma (severe combined immunodeficiency)	Inflammatory_Response_Pathway	http://www.genmapp.org/HTML_MAPPs/Human/Hs_Contributed_20051123/physiological_process-GenMAPP/Hs_Inflammatory_Response_Pathway/Hs_Inflammatory_Response_Pathway.htm	immune response /// signal transduction	receptor activity /// hematopoietin/interferon-class (D200-domain) cytokine receptor activity /// interleukin-2 receptor activity /// interleukin-4 receptor activity /// interleukin-7 receptor activity /// protein binding /// interleukin-2 binding	integral to plasma membrane /// external side of plasma membrane /// membrane /// integral to membrane
IL5	3567	NM_000879	207952_at	0.052881	0.0207397	0.0321414	interleukin 5 (colony-stimulating factor, eosinophil)	Inflammatory_Response_Pathway	http://www.genmapp.org/HTML_MAPPs/Human/Hs_Contributed_20051123/physiological_process-GenMAPP/Hs_Inflammatory_Response_Pathway/Hs_Inflammatory_Response_Pathway.htm	inflammatory response /// immune response /// positive regulation of peptidyl-tyrosine phosphorylation /// positive regulation of peptidyl-tyrosine phosphorylation	cytokine activity /// interleukin-5 receptor binding /// interleukin-5 receptor binding /// growth factor activity	extracellular region /// extracellular space /// extracellular space
IL5RA	3568	NM_000564	207902_at	-0.00377164	-0.0608756	0.057104	interleukin 5 receptor, alpha	Inflammatory_Response_Pathway /// Inflammatory_Response_Pathway /// Inflammatory_Response_Pathway /// Inflammatory_Response_Pathway /// Inflammatory_Response_Pathway	http://www.genmapp.org/HTML_MAPPs/Human/Hs_Contributed_20051123/physiological_process-GenMAPP/Hs_Inflammatory_Response_Pathway/Hs_Inflammatory_Response_Pathway.htm /// http://www.genmapp.org/HTML_MAPPs/Human/Hs_Contributed_20051123/physiological_process-GenMAPP/Hs_Inflammatory_Response_Pathway/Hs_Inflammatory_Response_Pathway.htm /// http://www.genmapp.org/HTML_MAPPs/Human/Hs_Contributed_20051123…	signal transduction /// cell proliferation /// cell proliferation	receptor activity /// hematopoietin/interferon-class (D200-domain) cytokine receptor activity /// interleukin-5 receptor activity /// interleukin-5 receptor activity	extracellular space /// interleukin-5 receptor complex /// membrane /// integral to membrane /// integral to membrane
IL6ST	3572	AL049265	212196_at	-0.258691	0.227833	-0.486525	Interleukin 6 signal transducer (gp130, oncostatin M receptor)	---	---	immune response /// signal transduction /// cell surface receptor linked signal transduction	receptor activity /// receptor activity /// hematopoietin/interferon-class (D200-domain) cytokine receptor activity /// interleukin-6 receptor activity /// oncostatin-M receptor activity /// protein binding	plasma membrane /// integral to plasma membrane /// membrane /// integral to membrane
IL7R	3575	NM_002185	205798_at	0.0208486	0.15669	-0.135841	interleukin 7 receptor	---	---	regulation of DNA recombination /// immune response /// signal transduction /// cell surface receptor linked signal transduction /// lymph node development	antigen binding /// receptor activity /// hematopoietin/interferon-class (D200-domain) cytokine receptor activity /// interleukin-7 receptor activity /// protein binding	external side of plasma membrane /// membrane /// integral to membrane
IL9	3578	M30134	208193_at	0.0401415	0.0360938	0.00404766	interleukin 9	---	---	inflammatory response /// immune response /// cell-cell signaling /// positive regulation of cell proliferation /// positive regulation of interleukin-5 biosynthetic process /// positive regulation of interleukin-5 biosynthetic process	cytokine activity /// hematopoietin/interferon-class (D200-domain) cytokine receptor binding /// interleukin-9 receptor binding /// growth factor activity	extracellular region /// extracellular space
INDO	3620	NM_002164	210029_at	0.144248	0.126771	0.0174766	indoleamine-pyrrole 2,3 dioxygenase	---	---	tryptophan catabolic process /// immune response /// pregnancy /// tryptophan catabolic process to kynurenine	indoleamine-pyrrole 2,3-dioxygenase activity /// iron ion binding /// electron carrier activity /// oxidoreductase activity /// oxidoreductase activity, acting on single donors with incorporation of molecular oxygen, incorporation of two atoms of oxygen /// heme binding /// metal ion binding	---
IRF1	3659	NM_002198	202531_at	-0.124345	0.0434474	-0.167792	interferon regulatory factor 1	Apoptosis	http://www.genmapp.org/HTML_MAPPs/Human/Hs_Contributed_20051123/cellular_process-GenMAPP/Hs_Apoptosis/Hs_Apoptosis.htm	transcription /// regulation of transcription, DNA-dependent /// transcription from RNA polymerase II promoter /// immune response /// cell cycle /// positive regulation of interleukin-12 biosynthetic process /// negative regulation of progression through cell cycle /// positive regulation of transcription, DNA-dependent	DNA binding /// transcription factor activity	nucleus
IRF4	3662	NM_002460	204562_at	-0.0261367	0.117747	-0.143884	interferon regulatory factor 4	Apoptosis /// Apoptosis	http://www.genmapp.org/HTML_MAPPs/Human/Hs_Contributed_20051123/cellular_process-GenMAPP/Hs_Apoptosis/Hs_Apoptosis.htm /// http://www.genmapp.org/HTML_MAPPs/Human/Hs_Contributed_20051123/cellular_process-GenMAPP/Hs_Apoptosis/Hs_Apoptosis.htm	transcription /// regulation of transcription, DNA-dependent /// regulation of transcription, DNA-dependent /// T cell activation /// T cell activation /// positive regulation of interleukin-10 biosynthetic process /// positive regulation of interleukin-10 biosynthetic process /// positive regulation of interleukin-2 biosynthetic process /// positive regulation of interleukin-2 biosynthetic proce…	DNA binding /// transcription factor activity /// transcription factor activity /// transcription factor activity /// RNA polymerase II transcription factor activity /// transcription factor binding /// transcription factor binding /// transcriptional activator activity /// transcriptional activator activity	intracellular /// nucleus /// nucleus /// nucleus /// nucleus
IRF8	3394	NM_002163	204057_at	-0.140212	0.0909546	-0.231167	interferon regulatory factor 8	---	---	negative regulation of transcription from RNA polymerase II promoter /// transcription /// regulation of transcription, DNA-dependent /// immune response /// immune response /// myeloid cell differentiation	DNA binding /// transcription factor activity /// RNA polymerase II transcription factor activity, enhancer binding	intracellular /// nucleus
ISG15	9636	NM_005101	205483_s_at	0.410181	-0.108485	0.518665	ISG15 ubiquitin-like modifier	---	---	protein modification process /// ubiquitin cycle /// ubiquitin cycle /// immune response /// cell-cell signaling /// response to virus /// ISG15-protein conjugation	protein binding	extracellular space /// cytoplasm
ISGF3G	10379	NM_006084	203882_at	0.0866073	-0.0194	0.106007	interferon-stimulated transcription factor 3, gamma 48kDa	---	---	transcription /// regulation of transcription, DNA-dependent /// transcription from RNA polymerase II promoter /// immune response /// cell surface receptor linked signal transduction /// response to virus	DNA binding /// transcription factor activity /// transcription factor activity /// protein binding /// zinc ion binding /// metal ion binding	intracellular /// nucleus /// nucleus /// cytoplasm /// cytosol /// internal side of plasma membrane
ITGA2B	3674	NM_000419	206493_at	0.0234984	-0.0259264	0.0494248	integrin, alpha 2b (platelet glycoprotein IIb of IIb/IIIa complex, antigen CD41)	Integrin-mediated_cell_adhesion_KEGG	http://www.genmapp.org/HTML_MAPPs/Human/Hs_Contributed_20051123/cellular_process-GenMAPP/Hs_Integrin-mediated_cell_adhesion_KEGG/Hs_Integrin-mediated_cell_adhesion_KEGG.htm	cell adhesion /// cell adhesion /// integrin-mediated signaling pathway	receptor activity /// calcium ion binding /// protein binding /// identical protein binding	integral to plasma membrane /// integrin complex /// membrane /// integral to membrane
ITGA6	3655	NM_000210	201656_at	0.00933482	0.00988061	-0.000545794	integrin, alpha 6	Integrin-mediated_cell_adhesion_KEGG /// Integrin-mediated_cell_adhesion_KEGG	http://www.genmapp.org/HTML_MAPPs/Human/Hs_Contributed_20051123/cellular_process-GenMAPP/Hs_Integrin-mediated_cell_adhesion_KEGG/Hs_Integrin-mediated_cell_adhesion_KEGG.htm /// http://www.genmapp.org/HTML_MAPPs/Human/Hs_Contributed_20051123/cellular_process-GenMAPP/Hs_Integrin-mediated_cell_adhesion_KEGG/Hs_Integrin-mediated_cell_adhesion_KEGG.htm	cell-substrate junction assembly /// cell adhesion /// cell-matrix adhesion /// integrin-mediated signaling pathway	receptor activity /// calcium ion binding /// protein binding	integrin complex /// membrane /// integral to membrane
ITGB1	3688	X07979	215879_at	0.0428416	0.04918	-0.00633832	integrin, beta 1 (fibronectin receptor, beta polypeptide, antigen CD29 includes MDF2, MSK12)	Integrin-mediated_cell_adhesion_KEGG	http://www.genmapp.org/HTML_MAPPs/Human/Hs_Contributed_20051123/cellular_process-GenMAPP/Hs_Integrin-mediated_cell_adhesion_KEGG/Hs_Integrin-mediated_cell_adhesion_KEGG.htm	cellular defense response /// cell adhesion /// homophilic cell adhesion /// cell-matrix adhesion /// integrin-mediated signaling pathway /// multicellular organismal development /// cell migration	receptor activity /// binding /// protein binding /// protein binding /// identical protein binding /// protein heterodimerization activity	ruffle /// endoplasmic reticulum /// integrin complex /// integrin complex /// membrane /// integral to membrane
ITGB2	3689	NM_000211	202803_s_at	-0.17697	0.0589716	-0.235942	integrin, beta 2 (complement component 3 receptor 3 and 4 subunit)	Integrin-mediated_cell_adhesion_KEGG /// Integrin-mediated_cell_adhesion_KEGG /// Integrin-mediated_cell_adhesion_KEGG	http://www.genmapp.org/HTML_MAPPs/Human/Hs_Contributed_20051123/cellular_process-GenMAPP/Hs_Integrin-mediated_cell_adhesion_KEGG/Hs_Integrin-mediated_cell_adhesion_KEGG.htm /// http://www.genmapp.org/HTML_MAPPs/Human/Hs_Contributed_20051123/cellular_process-GenMAPP/Hs_Integrin-mediated_cell_adhesion_KEGG/Hs_Integrin-mediated_cell_adhesion_KEGG.htm /// http://www.genmapp.org/HTML_MAPPs/Human/Hs_Co…	apoptosis /// inflammatory response /// cell adhesion /// cell adhesion /// leukocyte adhesion /// cell-matrix adhesion /// integrin-mediated signaling pathway /// integrin-mediated signaling pathway /// integrin-mediated signaling pathway /// cell-cell signaling /// multicellular organismal development /// regulation of cell shape /// neutrophil chemotaxis /// regulation of peptidyl-tyrosine pho…	receptor activity /// binding /// protein binding /// protein binding /// protein kinase binding	integrin complex /// integrin complex /// integrin complex /// membrane /// integral to membrane
ITGB3	3690	NM_000212	211579_at	0.000368026	-0.0166638	0.0170318	integrin, beta 3 (platelet glycoprotein IIIa, antigen CD61)	Integrin-mediated_cell_adhesion_KEGG /// Integrin-mediated_cell_adhesion_KEGG	http://www.genmapp.org/HTML_MAPPs/Human/Hs_Contributed_20051123/cellular_process-GenMAPP/Hs_Integrin-mediated_cell_adhesion_KEGG/Hs_Integrin-mediated_cell_adhesion_KEGG.htm /// http://www.genmapp.org/HTML_MAPPs/Human/Hs_Contributed_20051123/cellular_process-GenMAPP/Hs_Integrin-mediated_cell_adhesion_KEGG/Hs_Integrin-mediated_cell_adhesion_KEGG.htm	cell-substrate junction assembly /// cell adhesion /// cell adhesion /// cell-matrix adhesion /// integrin-mediated signaling pathway /// multicellular organismal development /// blood coagulation /// regulation of cell migration	receptor activity /// integrin binding /// binding /// protein binding /// protein binding /// identical protein binding	integral to plasma membrane /// integrin complex /// integrin complex /// external side of plasma membrane /// membrane /// integral to membrane
ITK	3702	NM_005546	211339_s_at	0.00317824	0.165034	-0.161856	IL2-inducible T-cell kinase	---	---	protein amino acid phosphorylation /// cellular defense response /// signal transduction /// intracellular signaling cascade	nucleotide binding /// protein kinase activity /// protein-tyrosine kinase activity /// non-membrane spanning protein tyrosine kinase activity /// ATP binding /// zinc ion binding /// kinase activity /// transferase activity /// metal ion binding	---
KIF13B	23303	AF279865	202962_at	-0.326471	0.17742	-0.503891	kinesin family member 13B	---	---	protein targeting /// microtubule-based movement /// microtubule-based movement /// signal transduction /// T cell activation	nucleotide binding /// motor activity /// microtubule motor activity /// microtubule motor activity /// protein binding /// ATP binding /// protein kinase binding	cytoplasm /// cytoskeleton /// microtubule /// microtubule associated complex
KIT	3815	NM_000222	205051_s_at	-0.178492	0.373802	-0.552294	v-kit Hardy-Zuckerman 4 feline sarcoma viral oncogene homolog	---	---	protein amino acid phosphorylation /// protein amino acid dephosphorylation /// signal transduction /// transmembrane receptor protein tyrosine kinase signaling pathway /// protein kinase cascade /// response to radiation /// peptidyl-tyrosine phosphorylation /// cytokine and chemokine mediated signaling pathway /// hemopoiesis /// pigmentation during development	nucleotide binding /// protein kinase activity /// protein-tyrosine kinase activity /// protein-tyrosine kinase activity /// transmembrane receptor protein tyrosine kinase activity /// receptor signaling protein tyrosine kinase activity /// receptor activity /// stem cell factor receptor activity /// vascular endothelial growth factor receptor activity /// protein binding /// ATP binding /// kina…	external side of plasma membrane /// membrane /// integral to membrane
KITLG	4254	NM_000899	207029_at	0.0318178	0.0449811	-0.0131633	KIT ligand	---	---	cell adhesion /// signal transduction /// cell proliferation /// organ morphogenesis /// hemopoiesis	stem cell factor receptor binding /// stem cell factor receptor binding /// stem cell factor receptor binding /// protein binding /// growth factor activity	plasma membrane /// membrane /// integral to membrane
LAIR1	3903	NM_002287	210644_s_at	-0.113069	-0.0320667	-0.0810027	leukocyte-associated immunoglobulin-like receptor 1	---	---	immune response	receptor activity	membrane /// integral to membrane
LAMB2	3913	NM_002292	216264_s_at	-0.23023	-0.000367149	-0.229863	laminin, beta 2 (laminin S)	Inflammatory_Response_Pathway /// Inflammatory_Response_Pathway /// Inflammatory_Response_Pathway	http://www.genmapp.org/HTML_MAPPs/Human/Hs_Contributed_20051123/physiological_process-GenMAPP/Hs_Inflammatory_Response_Pathway/Hs_Inflammatory_Response_Pathway.htm /// http://www.genmapp.org/HTML_MAPPs/Human/Hs_Contributed_20051123/physiological_process-GenMAPP/Hs_Inflammatory_Response_Pathway/Hs_Inflammatory_Response_Pathway.htm /// http://www.genmapp.org/HTML_MAPPs/Human/Hs_Contributed_20051123…	cell adhesion /// synaptic transmission	structural molecule activity /// protein binding	proteinaceous extracellular matrix /// basement membrane /// basal lamina
LCK	3932	NM_005356	204891_s_at	0.00666449	0.198015	-0.191351	lymphocyte-specific protein tyrosine kinase	Inflammatory_Response_Pathway	http://www.genmapp.org/HTML_MAPPs/Human/Hs_Contributed_20051123/physiological_process-GenMAPP/Hs_Inflammatory_Response_Pathway/Hs_Inflammatory_Response_Pathway.htm	regulation of progression through cell cycle /// protein amino acid phosphorylation /// protein amino acid phosphorylation /// zinc ion homeostasis /// induction of apoptosis /// caspase activation /// intracellular signaling cascade /// intracellular signaling cascade /// Ras protein signal transduction /// hemopoiesis /// T cell differentiation /// response to drug /// positive regulation of T …	nucleotide binding /// glycoprotein binding /// protein kinase activity /// protein-tyrosine kinase activity /// protein-tyrosine kinase activity /// protein-tyrosine kinase activity /// protein serine/threonine phosphatase activity /// protein binding /// ATP binding /// protein C-terminus binding /// kinase activity /// transferase activity /// protein kinase binding /// SH2 domain binding /// …	pericentriolar material /// plasma membrane /// membrane /// lipid raft
LCP2	3937	NM_005565	205269_at	-0.0908839	0.0577792	-0.148663	lymphocyte cytosolic protein 2 (SH2 domain containing leukocyte protein of 76kDa)	---	---	immune response /// transmembrane receptor protein tyrosine kinase signaling pathway /// intracellular signaling cascade /// mast cell activation /// cytokine secretion	protein binding /// protein binding	---
LST1	7940	NM_007161	214181_x_at	-0.174761	0.0206876	-0.195448	leukocyte specific transcript 1	---	---	cell morphogenesis /// immune response /// immune response /// regulation of cell shape /// anatomical structure morphogenesis /// dendrite development /// negative regulation of lymphocyte proliferation	protein binding	cytoplasm /// Golgi apparatus /// membrane /// integral to membrane /// integral to membrane
LTB	4050	NM_009588	207339_s_at	0.00533301	0.21784	-0.212507	lymphotoxin beta (TNF superfamily, member 3)	---	---	immune response /// signal transduction /// cell-cell signaling	receptor binding /// cytokine activity /// tumor necrosis factor receptor binding	extracellular space /// membrane /// integral to membrane
MAP3K8	1326	NM_005204	205027_s_at	0.000752172	0.0934313	-0.0926791	mitogen-activated protein kinase kinase kinase 8	---	---	protein amino acid phosphorylation /// protein amino acid phosphorylation	nucleotide binding /// protein kinase activity /// protein serine/threonine kinase activity /// protein serine/threonine kinase activity /// protein binding /// ATP binding /// kinase activity /// transferase activity	cytosol
MBP	4155	Contig42235_RC	210136_at	-0.0470767	0.0206028	-0.0676795	myelin basic protein	MAPK_Cascade	http://www.genmapp.org/HTML_MAPPs/Human/Hs_Contributed_20051123/cellular_process-GenMAPP/Hs_MAPK_Cascade/Hs_MAPK_Cascade.htm	immune response /// synaptic transmission /// central nervous system development /// axon ensheathment	structural molecule activity /// structural constituent of myelin sheath	---
MNDA	4332	NM_002432	204959_at	-0.126409	0.0937731	-0.220182	myeloid cell nuclear differentiation antigen	---	---	transcription /// regulation of transcription, DNA-dependent /// immune response /// cellular defense response	DNA binding	nucleus
MS4A1	931	X07203	210356_x_at	0.0483397	0.254904	-0.206565	membrane-spanning 4-domains, subfamily A, member 1	---	---	immune response /// signal transduction /// B cell activation	receptor activity /// receptor signaling protein activity	plasma membrane /// integral to plasma membrane /// membrane /// integral to membrane
MUC1	4582	NM_002456	207847_s_at	-0.248044	0.101341	-0.349385	mucin 1, cell surface associated	---	---	---	actin binding /// hormone activity	extracellular region /// cytoskeleton /// integral to plasma membrane /// membrane /// integral to membrane
MX1	4599	NM_002462	202086_at	0.372605	-0.0355192	0.408124	myxovirus (influenza virus) resistance 1, interferon-inducible protein p78 (mouse)	---	---	induction of apoptosis /// defense response /// immune response /// signal transduction /// response to virus	nucleotide binding /// GTPase activity /// protein binding /// GTP binding /// GTP binding	cytoplasm
NEU1	2534	NM_002037	208926_at	0.0201425	-0.031648	0.0517905	sialidase 1 (lysosomal sialidase)	---	---	metabolic process	exo-alpha-sialidase activity /// exo-alpha-sialidase activity /// protein binding /// hydrolase activity /// hydrolase activity, acting on glycosyl bonds	lysosome /// lysosome
OAS1	4938	NM_016816	202869_at	0.193812	-0.0838804	0.277692	2',5'-oligoadenylate synthetase 1, 40/46kDa	---	---	nucleobase, nucleoside, nucleotide and nucleic acid metabolic process /// immune response /// response to virus	RNA binding /// ATP binding /// transferase activity /// nucleotidyltransferase activity	cytoplasm
OAS2	4939	NM_016817	204972_at	0.219488	0.0525128	0.166976	2'-5'-oligoadenylate synthetase 2, 69/71kDa	---	---	nucleobase, nucleoside, nucleotide and nucleic acid metabolic process /// RNA catabolic process /// immune response	2'-5'-oligoadenylate synthetase activity /// RNA binding /// ATP binding /// transferase activity /// nucleotidyltransferase activity	microsome /// membrane
OAS3	4940	NM_006187	218400_at	0.133667	-0.0549057	0.188573	2'-5'-oligoadenylate synthetase 3, 100kDa	---	---	nucleobase, nucleoside, nucleotide and nucleic acid metabolic process /// immune response	RNA binding /// ATP binding /// transferase activity /// nucleotidyltransferase activity	microsome
PAK2	5062	NM_002577	208877_at	-0.0478653	-0.0598103	0.011945	p21 (CDKN1A)-activated kinase 2	Integrin-mediated_cell_adhesion_KEGG /// Integrin-mediated_cell_adhesion_KEGG	http://www.genmapp.org/HTML_MAPPs/Human/Hs_Contributed_20051123/cellular_process-GenMAPP/Hs_Integrin-mediated_cell_adhesion_KEGG/Hs_Integrin-mediated_cell_adhesion_KEGG.htm /// http://www.genmapp.org/HTML_MAPPs/Human/Hs_Contributed_20051123/cellular_process-GenMAPP/Hs_Integrin-mediated_cell_adhesion_KEGG/Hs_Integrin-mediated_cell_adhesion_KEGG.htm	translation /// protein amino acid phosphorylation /// protein amino acid phosphorylation /// protein amino acid phosphorylation /// negative regulation of protein kinase activity /// signal transduction /// protein amino acid autophosphorylation	nucleotide binding /// structural constituent of ribosome /// catalytic activity /// protein kinase activity /// protein kinase activity /// protein serine/threonine kinase activity /// protein serine/threonine kinase activity /// protein binding /// ATP binding /// kinase activity /// transferase activity /// identical protein binding	intracellular /// ribosome
PAK7	57144	AB033090	210721_s_at	0.0653716	0.0520632	0.0133084	p21(CDKN1A)-activated kinase 7	---	---	protein amino acid phosphorylation /// anti-apoptosis	nucleotide binding /// protein kinase activity /// protein serine/threonine kinase activity /// protein binding /// ATP binding /// kinase activity /// transferase activity	mitochondrion
PF4V1	5197	NM_002620	207815_at	0.060194	0.0502029	0.00999109	platelet factor 4 variant 1	---	---	immune response	cytokine activity /// chemokine activity /// heparin binding	extracellular region
PIK3CD	5293	NM_005026	203879_at	-0.106901	0.110106	-0.217007	phosphoinositide-3-kinase, catalytic, delta polypeptide	G13_Signaling_Pathway /// G13_Signaling_Pathway	http://www.genmapp.org/HTML_MAPPs/Human/Hs_Contributed_20051123/cellular_process-GenMAPP/Hs_G13_Signaling_Pathway/Hs_G13_Signaling_Pathway.htm /// http://www.genmapp.org/HTML_MAPPs/Human/Hs_Contributed_20051123/cellular_process-GenMAPP/Hs_G13_Signaling_Pathway/Hs_G13_Signaling_Pathway.htm	protein amino acid phosphorylation /// signal transduction /// signal transduction	inositol or phosphatidylinositol kinase activity /// kinase activity /// 1-phosphatidylinositol-3-kinase activity /// 1-phosphatidylinositol-3-kinase activity /// transferase activity /// phosphotransferase activity, alcohol group as acceptor /// phosphatidylinositol-4,5-bisphosphate 3-kinase activity	phosphoinositide 3-kinase complex /// phosphoinositide 3-kinase complex
PLAUR	5329	NM_002659	214866_at	0.0950609	-0.0574527	0.152514	plasminogen activator, urokinase receptor	---	---	cell motility /// chemotaxis /// signal transduction /// cell surface receptor linked signal transduction /// blood coagulation /// blood coagulation /// regulation of proteolysis	receptor activity /// receptor activity /// receptor activity /// protein binding /// enzyme binding /// U-plasminogen activator receptor activity /// U-plasminogen activator receptor activity /// GPI anchor binding	plasma membrane /// cell surface /// membrane /// integral to membrane /// extrinsic to membrane
PLG	5340	NM_000301	209977_at	-0.0369365	-0.0561601	0.0192236	plasminogen	Blood_Clotting_Cascade	http://www.genmapp.org/HTML_MAPPs/Human/Hs_Contributed_20051123/physiological_process-GenMAPP/Hs_Blood_Clotting_Cascade/Hs_Blood_Clotting_Cascade.htm	proteolysis /// apoptosis /// induction of apoptosis /// induction of apoptosis /// blood coagulation /// blood coagulation /// negative regulation of cell proliferation /// tissue development /// negative regulation of angiogenesis /// tissue regeneration /// fibrinolysis /// negative regulation of blood vessel endothelial cell migration /// myoblast differentiation /// muscle maintenance	serine-type endopeptidase activity /// plasmin activity /// plasmin activity /// calcium ion binding /// protein binding /// peptidase activity /// hydrolase activity	extracellular space
PPP3CB	5532	M29551	209817_at	0.00575938	-0.0362898	0.0420492	protein phosphatase 3 (formerly 2B), catalytic subunit, beta isoform	---	---	regulation of progression through cell cycle /// transcription, DNA-dependent /// protein amino acid dephosphorylation /// transport /// signal transduction	phosphoprotein phosphatase activity /// protein serine/threonine phosphatase activity /// iron ion binding /// calcium ion binding /// calmodulin binding /// calmodulin binding /// ATP binding /// zinc ion binding /// ATPase activity, coupled to transmembrane movement of ions, phosphorylative mechanism /// hydrolase activity /// hydrolase activity, acting on acid anhydrides, catalyzing transmembr…	calcineurin complex /// membrane
PRF1	5551	NM_005041	214617_at	-0.0839767	0.0598316	-0.143808	perforin 1 (pore forming protein)	Apoptosis /// Apoptosis_GenMAPP	http://www.genmapp.org/HTML_MAPPs/Human/Hs_Contributed_20051123/cellular_process-GenMAPP/Hs_Apoptosis/Hs_Apoptosis.htm /// http://www.genmapp.org/HTML_MAPPs/Human/Hs_Contributed_20051123/cellular_process-GenMAPP/Hs_Apoptosis_GenMAPP/Hs_Apoptosis_GenMAPP.htm	apoptosis /// virus-infected cell apoptosis /// transformed cell apoptosis /// cellular defense response /// pathogenesis /// cytolysis /// hemolysis by symbiont of host red blood cells	calcium ion binding	cytosol /// membrane /// integral to membrane /// cytoplasmic membrane-bound vesicle
PRKACB	5567	NM_002731	202741_at	0.109311	0.104191	0.0051206	protein kinase, cAMP-dependent, catalytic, beta	Calcium_regulation_in_cardiac_cells /// Calcium_regulation_in_cardiac_cells /// G_Protein_Signaling /// G_Protein_Signaling /// Smooth_muscle_contraction /// Smooth_muscle_contraction	http://www.genmapp.org/HTML_MAPPs/Human/Hs_Contributed_20051123/physiological_process-GenMAPP/Hs_Calcium_regulation_in_cardiac_cells/Hs_Calcium_regulation_in_cardiac_cells.htm /// http://www.genmapp.org/HTML_MAPPs/Human/Hs_Contributed_20051123/physiological_process-GenMAPP/Hs_Calcium_regulation_in_cardiac_cells/Hs_Calcium_regulation_in_cardiac_cells.htm /// http://www.genmapp.org/HTML_MAPPs/Human…	protein amino acid phosphorylation /// protein amino acid phosphorylation /// signal transduction /// G-protein signaling, coupled to cAMP nucleotide second messenger	nucleotide binding /// magnesium ion binding /// protein kinase activity /// protein serine/threonine kinase activity /// cAMP-dependent protein kinase activity /// cAMP-dependent protein kinase activity /// ATP binding /// ATP binding /// kinase activity /// transferase activity	nucleus /// cAMP-dependent protein kinase complex
PRKCB1	5579	NM_002738	209685_s_at	-0.0807949	0.130161	-0.210956	protein kinase C, beta 1	Calcium_regulation_in_cardiac_cells /// G_Protein_Signaling /// Smooth_muscle_contraction /// Wnt_signaling	http://www.genmapp.org/HTML_MAPPs/Human/Hs_Contributed_20051123/physiological_process-GenMAPP/Hs_Calcium_regulation_in_cardiac_cells/Hs_Calcium_regulation_in_cardiac_cells.htm /// http://www.genmapp.org/HTML_MAPPs/Human/Hs_Contributed_20051123/cellular_process-GenMAPP/Hs_G_Protein_Signaling/Hs_G_Protein_Signaling.htm /// http://www.genmapp.org/HTML_MAPPs/Human/Hs_Contributed_20051123/physiologica…	protein amino acid phosphorylation /// protein amino acid phosphorylation /// calcium ion transport /// calcium ion homeostasis /// signal transduction /// intracellular signaling cascade	nucleotide binding /// protein kinase activity /// protein serine/threonine kinase activity /// protein kinase C activity /// protein kinase C activity /// calcium channel regulator activity /// calcium ion binding /// protein binding /// ATP binding /// zinc ion binding /// kinase activity /// transferase activity /// diacylglycerol binding /// metal ion binding	nucleus /// cytoplasm /// cytoplasm /// plasma membrane /// membrane
PSMB8	5696	NM_004159	209040_s_at	-0.075209	-0.00571118	-0.0694978	proteasome (prosome, macropain) subunit, beta type, 8 (large multifunctional peptidase 7)	Proteasome_Degradation	http://www.genmapp.org/HTML_MAPPs/Human/Hs_Contributed_20051123/physiological_process-GenMAPP/Hs_Proteasome_Degradation/Hs_Proteasome_Degradation.htm	proteolysis /// ubiquitin-dependent protein catabolic process /// immune response	endopeptidase activity /// threonine endopeptidase activity /// protein binding /// peptidase activity /// hydrolase activity	proteasome complex (sensu Eukaryota) /// cytosol /// proteasome core complex (sensu Eukaryota) /// protein complex
PSMB9	5698	NM_002800	204279_at	0.0134713	0.0913378	-0.0778665	proteasome (prosome, macropain) subunit, beta type, 9 (large multifunctional peptidase 2)	Proteasome_Degradation /// Proteasome_Degradation	http://www.genmapp.org/HTML_MAPPs/Human/Hs_Contributed_20051123/physiological_process-GenMAPP/Hs_Proteasome_Degradation/Hs_Proteasome_Degradation.htm /// http://www.genmapp.org/HTML_MAPPs/Human/Hs_Contributed_20051123/physiological_process-GenMAPP/Hs_Proteasome_Degradation/Hs_Proteasome_Degradation.htm	carbohydrate metabolic process /// glycogen metabolic process /// proteolysis /// ubiquitin-dependent protein catabolic process /// immune response /// regulation of signal transduction /// antigen processing and presentation	endopeptidase activity /// threonine endopeptidase activity /// protein phosphatase inhibitor activity /// peptidase activity /// hydrolase activity /// phosphatase inhibitor activity	proteasome complex (sensu Eukaryota) /// cytosol /// proteasome core complex (sensu Eukaryota) /// protein complex
PSME2	5721	NM_002818	201762_s_at	0.0553277	-0.0180354	0.0733631	proteasome (prosome, macropain) activator subunit 2 (PA28 beta)	Proteasome_Degradation /// Proteasome_Degradation	http://www.genmapp.org/HTML_MAPPs/Human/Hs_Contributed_20051123/physiological_process-GenMAPP/Hs_Proteasome_Degradation/Hs_Proteasome_Degradation.htm /// http://www.genmapp.org/HTML_MAPPs/Human/Hs_Contributed_20051123/physiological_process-GenMAPP/Hs_Proteasome_Degradation/Hs_Proteasome_Degradation.htm	immune response	proteasome activator activity	proteasome complex (sensu Eukaryota) /// cytosol /// proteasome activator complex /// protein complex
PTGER4	5734	Contig48572_RC	204897_at	-0.272881	0.0981816	-0.371062	prostaglandin E receptor 4 (subtype EP4)	GPCRDB_Class_A_Rhodopsin-like /// Prostaglandin_synthesis_regulation /// Small_ligand_GPCRs	http://www.genmapp.org/HTML_MAPPs/Human/Hs_Contributed_20051123/molecular_function_GenMAPP/Hs_GPCRDB_Class_A_Rhodopsin-like/Hs_GPCRDB_Class_A_Rhodopsin-like.htm /// http://www.genmapp.org/HTML_MAPPs/Human/Hs_Contributed_20051123/metabolic_process-GenMAPP/Hs_Prostaglandin_synthesis_regulation/Hs_Prostaglandin_synthesis_regulation.htm /// http://www.genmapp.org/HTML_MAPPs/Human/Hs_Contributed_20051…	immune response /// signal transduction /// G-protein coupled receptor protein signaling pathway /// G-protein signaling, coupled to cAMP nucleotide second messenger /// regulation of ossification	rhodopsin-like receptor activity /// signal transducer activity /// receptor activity /// G-protein coupled receptor activity /// prostaglandin receptor activity /// prostaglandin E receptor activity /// prostaglandin E receptor activity	membrane /// integral to membrane /// integral to membrane
PTPRC	5788	NM_002838	212588_at	-0.178501	0.197828	-0.376328	protein tyrosine phosphatase, receptor type, C	---	---	negative regulation of T cell mediated cytotoxicity /// negative regulation of cytokine and chemokine mediated signaling pathway /// negative regulation of protein kinase activity /// negative regulation of protein kinase activity /// protein amino acid dephosphorylation /// protein amino acid dephosphorylation /// cell surface receptor linked signal transduction /// cell surface receptor linked …	phosphoprotein phosphatase activity /// protein tyrosine phosphatase activity /// protein tyrosine phosphatase activity /// receptor activity /// transmembrane receptor protein tyrosine phosphatase activity /// transmembrane receptor protein tyrosine phosphatase activity /// hydrolase activity /// phosphoric monoester hydrolase activity /// protein kinase binding /// protein kinase binding	integral to plasma membrane /// integral to plasma membrane /// focal adhesion /// membrane /// integral to membrane
RGS1	5996	NM_002922	216834_at	-0.0599282	-0.0361692	-0.023759	regulator of G-protein signalling 1	Calcium_regulation_in_cardiac_cells /// Smooth_muscle_contraction	http://www.genmapp.org/HTML_MAPPs/Human/Hs_Contributed_20051123/physiological_process-GenMAPP/Hs_Calcium_regulation_in_cardiac_cells/Hs_Calcium_regulation_in_cardiac_cells.htm /// http://www.genmapp.org/HTML_MAPPs/Human/Hs_Contributed_20051123/physiological_process-GenMAPP/Hs_Smooth_muscle_contraction/Hs_Smooth_muscle_contraction.htm	immune response /// signal transduction /// G-protein signaling, adenylate cyclase inhibiting pathway /// negative regulation of signal transduction	signal transducer activity /// GTPase activator activity /// calmodulin binding	plasma membrane
SEMA3C	10512	NM_006379	203789_s_at	-0.244358	-0.0122419	-0.232116	sema domain, immunoglobulin domain (Ig), short basic domain, secreted, (semaphorin) 3C	---	---	immune response /// transmembrane receptor protein tyrosine kinase signaling pathway /// multicellular organismal development /// response to drug	semaphorin receptor binding	extracellular space
SERPING1	710	NM_000062	200986_at	-0.31345	0.0226757	-0.336126	serpin peptidase inhibitor, clade G (C1 inhibitor), member 1, (angioedema, hereditary)	---	---	immune response /// complement activation, classical pathway /// blood coagulation /// circulation /// innate immune response	endopeptidase inhibitor activity /// serine-type endopeptidase inhibitor activity /// serine-type endopeptidase inhibitor activity	extracellular region
SOS2	6655		211665_s_at	-0.0391965	0.0295578	-0.0687543	son of sevenless homolog 2 (Drosophila)	---	---	small GTPase mediated signal transduction /// small GTPase mediated signal transduction /// regulation of Rho protein signal transduction /// regulation of small GTPase mediated signal transduction	DNA binding /// guanyl-nucleotide exchange factor activity /// guanyl-nucleotide exchange factor activity /// Ras guanyl-nucleotide exchange factor activity /// Rho guanyl-nucleotide exchange factor activity /// protein binding	intracellular
SP2	6668	NM_003110	204367_at	-0.0471534	-0.00669914	-0.0404543	Sp2 transcription factor	---	---	transcription /// regulation of transcription, DNA-dependent /// regulation of transcription from RNA polymerase II promoter /// immune response	nucleic acid binding /// DNA binding /// RNA polymerase II transcription factor activity /// zinc ion binding /// metal ion binding	intracellular /// nucleus
SPARC	6678	NM_003118	212667_at	-0.178981	0.0679128	-0.246893	secreted protein, acidic, cysteine-rich (osteonectin)	---	---	ossification /// transmembrane receptor protein tyrosine kinase signaling pathway	copper ion binding /// calcium ion binding /// calcium ion binding /// collagen binding	extracellular region /// proteinaceous extracellular matrix /// proteinaceous extracellular matrix /// basement membrane
STAT4	6775	NM_003151	206118_at	-0.0237157	0.0195798	-0.0432955	signal transducer and activator of transcription 4	---	---	transcription /// regulation of transcription, DNA-dependent /// regulation of transcription from RNA polymerase II promoter /// signal transduction /// intracellular signaling cascade /// JAK-STAT cascade /// cell proliferation /// cytokine and chemokine mediated signaling pathway	DNA binding /// transcription factor activity /// transcription factor activity /// signal transducer activity /// calcium ion binding /// protein binding	nucleus
TAP1	6890	NM_000593	202307_s_at	0.137542	0.105245	0.0322977	transporter 1, ATP-binding cassette, sub-family B (MDR/TAP)	DNA_replication_Reactome /// G1_to_S_cell_cycle_Reactome	http://www.genmapp.org/HTML_MAPPs/Human/Hs_Contributed_20051123/cellular_process-GenMAPP/Hs_DNA_replication_Reactome/Hs_DNA_replication_Reactome.htm /// http://www.genmapp.org/HTML_MAPPs/Human/Hs_Contributed_20051123/cellular_process-GenMAPP/Hs_G1_to_S_cell_cycle_Reactome/Hs_G1_to_S_cell_cycle_Reactome.htm	transcription /// translation /// transport /// oligopeptide transport /// defense response /// immune response /// protein transport /// peptide transport	nucleotide binding /// DNA binding /// transporter activity /// protein binding /// ATP binding /// oligopeptide transporter activity /// ATPase activity /// nucleoside-triphosphatase activity /// ATPase activity, coupled to transmembrane movement of substances /// protein heterodimerization activity	nucleus /// cytoplasm /// endoplasmic reticulum /// nascent polypeptide-associated complex /// membrane /// integral to membrane /// integral to membrane
TFRC	7037	NM_003234	208691_at	0.0348202	-0.136132	0.170952	transferrin receptor (p90, CD71)	---	---	iron ion transport /// iron ion homeostasis /// iron ion homeostasis /// iron ion homeostasis /// endocytosis	receptor activity /// transferrin receptor activity /// transferrin receptor activity	extracellular region /// endosome /// endosome /// plasma membrane /// integral to plasma membrane /// membrane /// membrane /// integral to membrane /// cytoplasmic membrane-bound vesicle /// perinuclear region of cytoplasm
TGFBR3	7049	NM_003243	204731_at	-0.2336	0.248917	-0.482517	transforming growth factor, beta receptor III	TGF_Beta_Signaling_Pathway	http://www.genmapp.org/HTML_MAPPs/Human/Hs_Contributed_20051123/cellular_process-GenMAPP/Hs_TGF_Beta_Signaling_Pathway/Hs_TGF_Beta_Signaling_Pathway.htm	signal transduction /// transforming growth factor beta receptor signaling pathway /// multicellular organismal development	receptor activity /// glycosaminoglycan binding	membrane /// integral to membrane /// integral to membrane
THBS2	7058	NM_003247	203083_at	0.0520996	0.0244554	0.0276441	thrombospondin 2	---	---	cell adhesion	structural molecule activity /// calcium ion binding /// protein binding /// heparin binding /// heparin binding	extracellular region /// proteinaceous extracellular matrix
THY1	7070	NM_006288	208850_s_at	0.00830936	0.0197941	-0.0114848	Thy-1 cell surface antigen	---	---	angiogenesis /// negative regulation of protein kinase activity /// cytoskeleton organization and biogenesis /// cell-cell adhesion /// negative regulation of cell migration /// negative regulation of apoptosis /// positive regulation of GTPase activity /// mast cell activation /// retinal cone cell development /// focal adhesion formation /// negative regulation of fibroblast proliferation /// p…	Rho GTPase activator activity /// integrin binding /// protein binding /// GPI anchor binding /// GPI anchor binding	endoplasmic reticulum /// cytosol /// plasma membrane /// plasma membrane /// integral to plasma membrane /// external side of plasma membrane /// membrane /// growth cone /// lipid raft /// lipid raft
TNFRSF17	608	NM_001192	206641_at	-0.0301115	0.239951	-0.270063	tumor necrosis factor receptor superfamily, member 17	Inflammatory_Response_Pathway	http://www.genmapp.org/HTML_MAPPs/Human/Hs_Contributed_20051123/physiological_process-GenMAPP/Hs_Inflammatory_Response_Pathway/Hs_Inflammatory_Response_Pathway.htm	immune response /// signal transduction /// multicellular organismal development /// cell proliferation	receptor activity /// receptor activity /// interleukin-2 receptor binding /// protein binding /// growth factor activity	extracellular region /// plasma membrane /// membrane /// integral to membrane /// integral to membrane
TNFSF10	8743	NM_003810	202688_at	-0.337907	0.113404	-0.451311	tumor necrosis factor (ligand) superfamily, member 10	Apoptosis /// Apoptosis_GenMAPP	http://www.genmapp.org/HTML_MAPPs/Human/Hs_Contributed_20051123/cellular_process-GenMAPP/Hs_Apoptosis/Hs_Apoptosis.htm /// http://www.genmapp.org/HTML_MAPPs/Human/Hs_Contributed_20051123/cellular_process-GenMAPP/Hs_Apoptosis_GenMAPP/Hs_Apoptosis_GenMAPP.htm	apoptosis /// induction of apoptosis /// immune response /// signal transduction /// cell-cell signaling /// positive regulation of I-kappaB kinase/NF-kappaB cascade	signal transducer activity /// receptor binding /// cytokine activity /// tumor necrosis factor receptor binding /// zinc ion binding /// metal ion binding	extracellular space /// soluble fraction /// integral to plasma membrane /// membrane /// integral to membrane
TNFSF12	8742	NM_003809	205611_at	-0.149794	0.0278269	-0.177621	tumor necrosis factor (ligand) superfamily, member 12	---	---	angiogenesis /// positive regulation of endothelial cell proliferation /// apoptosis /// induction of apoptosis /// immune response /// signal transduction /// multicellular organismal development /// cell differentiation /// endothelial cell migration /// positive regulation of angiogenesis	receptor binding /// cytokine activity /// tumor necrosis factor receptor binding /// protein binding	extracellular space /// integral to plasma membrane /// membrane /// integral to membrane /// perinuclear region of cytoplasm
TNFSF12-TNFSF13 /// TNFSF13	8741	NM_003808	209499_x_at	-0.200952	0.0372598	-0.238212	tumor necrosis factor (ligand) superfamily, member 13 /// tumor necrosis factor (ligand) superfamily, member 12-member 13	---	---	angiogenesis /// positive regulation of endothelial cell proliferation /// apoptosis /// induction of apoptosis /// immune response /// signal transduction /// multicellular organismal development /// cell death /// positive regulation of cell proliferation /// cell differentiation /// endothelial cell migration /// positive regulation of angiogenesis /// positive regulation of isotype switching …	receptor binding /// cytokine activity /// tumor necrosis factor receptor binding /// protein binding	extracellular region /// extracellular space /// integral to plasma membrane /// membrane /// integral to membrane /// perinuclear region of cytoplasm
TOB2	10766	NM_016272	221496_s_at	-0.0297009	0.0408987	-0.0705997	transducer of ERBB2, 2	---	---	regulation of progression through cell cycle /// female gamete generation /// negative regulation of cell proliferation	---	nucleus
TRA@	6955		213830_at	-0.0488952	0.0493981	-0.0982933	T cell receptor alpha locus	---	---	immune response /// cellular defense response	receptor activity /// protein binding /// MHC protein binding /// peptide antigen binding	plasma membrane /// integral to plasma membrane /// membrane
TRIM22	10346	NM_006074	213293_s_at	-0.174243	0.0708608	-0.245104	tripartite motif-containing 22	---	---	regulation of transcription, DNA-dependent /// immune response /// response to virus	transcription factor activity /// transcription corepressor activity /// protein binding /// zinc ion binding /// metal ion binding	intracellular /// nucleus
UBE2C	5063	NM_002578	202954_at	0.409424	-0.17763	0.587054	ubiquitin-conjugating enzyme E2C	---	---	protein modification process /// ubiquitin-dependent protein catabolic process /// ubiquitin cycle /// cell cycle /// cell cycle /// spindle organization and biogenesis /// mitosis /// cyclin catabolic process /// protein ubiquitination /// positive regulation of exit from mitosis /// phosphoinositide-mediated signaling /// cell division	ubiquitin-protein ligase activity /// ubiquitin-protein ligase activity /// ligase activity /// small conjugating protein ligase activity	---
XBP1	7494	NM_005080	200670_at	-0.192825	-0.0407773	-0.152048	X-box binding protein 1	---	---	transcription /// regulation of transcription, DNA-dependent /// immune response	DNA binding /// DNA binding /// transcription factor activity /// transcription factor activity /// sequence-specific DNA binding /// protein dimerization activity	nucleus /// nucleus
XCL1	6375	NM_002995	206365_at	0.0114698	0.0514693	-0.0399995	chemokine (C motif) ligand 1	---	---	calcium ion homeostasis /// chemotaxis /// chemotaxis /// immune response /// signal transduction /// cell-cell signaling /// cell-cell signaling /// circulation	cytokine activity /// cytokine activity /// chemokine activity /// chemokine activity	extracellular region /// extracellular space /// soluble fraction
XCL2	6846	NM_003175	206366_x_at	-0.107197	0.137824	-0.245021	chemokine (C motif) ligand 2	---	---	calcium ion homeostasis /// chemotaxis /// chemotaxis /// immune response /// signal transduction /// cell-cell signaling /// cell-cell signaling /// circulation	cytokine activity /// cytokine activity /// chemokine activity /// chemokine activity	extracellular region /// extracellular space /// soluble fraction
ZNF395	55893	NM_018660	218149_s_at	-0.282913	0.101318	-0.38423	zinc finger protein 395	---	---	transcription /// regulation of transcription, DNA-dependent /// regulation of transcription, DNA-dependent	nucleic acid binding /// DNA binding /// DNA binding /// zinc ion binding /// metal ion binding	intracellular /// nucleus /// nucleus /// cytoplasm

## Sheet: 72-proliferation genes
Probe_ID	Entrez Gene ID	OMIM	Ensembl	UniGene ID	Representative Public ID	RefSeq Transcript ID	Gene Symbol	meta_centroid	nometa_centroid
200853_at	3015	142763	---	119192	NM_002106	NM_002106	H2AFZ	0.110568	-0.148197
201088_at	3838	600685	---	594238	NM_002266	NM_002266 /// XM_001133253 /// XM_001133254 /// XM_001133256 /// XM_001133258 /// XM_001133262 /// XM_001133265 /// XM_001133267 /// XM_001133271	KPNA2	0.242121	-0.0579275
201202_at	5111	176740	---	147433	NM_002592	NM_002592 /// NM_182649	PCNA	0.0781362	-0.0134978
201292_at	7153	126430	ENSG00000131747	156346	AL561834	NM_001067	TOP2A	0.327423	-0.140241
201710_at	4605	601415	---	179718	NM_002466	NM_002466	MYBL2	0.0982457	-0.0962856
201890_at	6241	180390	ENSG00000171848	226390	BE966236	NM_001034	RRM2	0.247629	-0.252473
202095_s_at	332	603352	---	514527	NM_001168	NM_001012270 /// NM_001012271 /// NM_001168	BIRC5	0.421266	-0.0734215
202240_at	5347	602098	---	592049	NM_005030	NM_005030	PLK1	0.156439	-0.000848315
202503_s_at	9768	610696	---	---	NM_014736	NM_001029989 /// NM_014736	KIAA0101	0.13104	-0.199598
202580_x_at	2305	602341	---	239	NM_021953	NM_021953 /// NM_202002 /// NM_202003	FOXM1	0.23417	-0.0725165
202705_at	9133	602755	---	194698	NM_004701	NM_004701	CCNB2	0.272283	-0.0624265
202870_s_at	991	603618	---	524947	NM_001255	NM_001255	CDC20	0.394773	-0.0781367
202954_at	11065	605574	---	93002	NM_007019	NM_007019 /// NM_181799 /// NM_181800 /// NM_181801 /// NM_181802 /// NM_181803	UBE2C	0.35123	-0.12419
203213_at	983	116940	ENSG00000170312	334562	AL524035	NM_001786 /// NM_033379	CDC2	0.26427	-0.201319
203214_x_at	983	116940	ENSG00000170312	334562	NM_001786	NM_001786 /// NM_033379	CDC2	0.333145	-0.00723292
203362_s_at	4085	601467	ENSG00000164109	591697	NM_002358	NM_002358	MAD2L1	0.383368	0.0157642
203418_at	890	123835	---	58974	NM_001237	NM_001237	CCNA2	0.269622	0.0190556
203432_at	7112	188380	---	11355	AW272611	NM_001032283 /// NM_001032284 /// NM_003276	TMPO	0.158379	-0.0528777
203554_x_at	9232	604147	---	350966	NM_004219	NM_004219	PTTG1	0.271538	-0.134426
203755_at	701	114500 /// 602860	---	631699	NM_001211	NM_001211	BUB1B	0.239473	-0.0259031
203764_at	9787	---	ENSG00000126787	77695	NM_014750	NM_014750	DLG7	0.219783	-0.0309841
204026_s_at	11130	609177	ENSG00000122952	591363	NM_007057	NM_001005413 /// NM_001005414 /// NM_007057 /// NM_032997	ZWINT	0.18622	-0.213524
204033_at	9319	604507	---	436187	NM_004237	NM_004237	TRIP13	0.337295	-0.0496735
204092_s_at	6790	114500 /// 603072	---	250822	NM_003600	NM_003600 /// NM_198433 /// NM_198434 /// NM_198435 /// NM_198436 /// NM_198437	AURKA	0.308059	-0.0747677
204126_s_at	8318	603465	---	474217	NM_003504	NM_003504	CDC45L	0.164737	0.0117988
204146_at	10635	603070	ENSG00000111247	591046	BE966146	NM_006479	RAD51AP1	0.179842	0.0174657
204318_s_at	51512	607477	ENSG00000075218	386189	NM_016426	NM_016426	GTSE1	0.197676	-0.002632
204444_at	3832	148760	---	8878	NM_004523	NM_004523	KIF11	0.198887	-0.0527371
204603_at	9156	606063	ENSG00000174371	498248	NM_003686	NM_003686 /// NM_006027 /// NM_130398	EXO1	0.127439	-0.0151554
204641_at	4751	604043	---	153704	NM_002497	NM_002497	NEK2	0.316205	-0.102842
204817_at	9700	604143	---	153479	NM_012291	NM_012291	ESPL1	0.120656	-0.0211062
204822_at	7272	604092	ENSG00000112742	169840	NM_003318	NM_003318	TTK	0.185123	-0.0204449
204825_at	9833	607025	---	184339	NM_014791	NM_014791	MELK	0.306253	-0.0979707
204962_s_at	1058	117139	ENSG00000115163	1594	NM_001809	NM_001042426 /// NM_001809	CENPA	0.308409	-0.0131784
205034_at	9134	603775	---	567387	NM_004702	NM_057735 /// NM_057749	CCNE2	0.254053	-0.0267601
207828_s_at	1063	600236	---	497741	NM_005196	NM_016343	CENPF	0.305289	-0.0396765
208079_s_at	6790	114500 /// 603072	---	250822	NM_003158	NM_003600 /// NM_198433 /// NM_198434 /// NM_198435 /// NM_198436 /// NM_198437	AURKA	0.409645	-0.0858872
209408_at	11004	604538	ENSG00000142945	69360	U63743	NM_006845	KIF2C	0.296537	-0.00316076
209464_at	9212	604970	---	442658	AB011446	NM_004217	AURKB	0.211478	0.0197068
209642_at	699	602452	ENSG00000169679	469649	AF043294	NM_004336	BUB1	0.303628	0.0455478
209714_s_at	1033	123832	---	84113	AF213033	NM_005192	CDKN3	0.299226	-0.0866582
210052_s_at	22974	605917	ENSG00000088325	244580	AF098158	NM_012112	TPX2	0.298351	-0.0812534
210559_s_at	983	116940	ENSG00000170312	334562	D88357	NM_001786 /// NM_033379	CDC2	0.373221	-0.0770956
211762_s_at	3838	600685	---	594238	BC005978	NM_002266 /// XM_001133253 /// XM_001133254 /// XM_001133256 /// XM_001133258 /// XM_001133262 /// XM_001133265 /// XM_001133267 /// XM_001133271	KPNA2	0.271355	-0.0226413
212020_s_at	4288	176741	ENSG00000148773	80976	AU152107	NM_002417	MKI67	0.119713	-0.0539646
212022_s_at	4288	176741	ENSG00000148773	80976	BF001806	NM_002417	MKI67	0.173437	-0.0825702
212949_at	23397	602332	---	308045	D38553	NM_015341	NCAPH	0.070049	-0.0418976
213911_s_at	3015	142763	---	119192	BF718636	NM_002106	H2AFZ	0.119915	-0.183417
214710_s_at	891	123836	---	23960	BE407516	NM_031966	CCNB1	0.446495	-0.0751824
218009_s_at	9055	603484	ENSG00000198901	567385	NM_003981	NM_003981 /// NM_199413 /// NM_199414	PRC1	0.444694	-0.0493199
218039_at	51203	---	ENSG00000137804	615092	NM_016359	NM_016359 /// NM_018454	NUSAP1	0.195399	-0.20337
218115_at	55723	609190	---	26516	NM_018154	NM_018154	ASF1B	0.075041	-0.0364859
218308_at	10460	605303	ENSG00000013810	104019	NM_006342	NM_006342	TACC3	0.198834	-0.0804464
218355_at	24137	300521	---	648326	NM_012310	NM_012310	KIF4A	0.303842	-0.0825185
218542_at	55165	610000	ENSG00000138180	14559	NM_018131	NM_018131	CEP55	0.18263	-0.101438
218585_s_at	51514	610617	ENSG00000143476	656473	NM_016448	NM_016448	DTL	0.279086	-0.135853
218662_s_at	64151	606280	---	567567	NM_022346	NM_022346	NCAPG	0.31242	-0.00547143
218663_at	64151	606280	---	567567	NM_022346	NM_022346	NCAPG	0.271164	0.00755137
218726_at	55355	---	---	532968	NM_018410	NM_018410	DKFZp762E1312	0.154548	-0.085728
218755_at	10112	605664	---	73625	NM_005733	NM_005733	KIF20A	0.365124	-0.0577159
218883_s_at	79682	---	---	575032	NM_024629	NM_024629	MLF1IP	0.335715	-0.147631
219148_at	55872	---	---	104741	NM_018492	NM_018492	PBK	0.38624	0.0630425
219306_at	56992	---	ENSG00000163808	658939	NM_020242	NM_020242	KIF15	0.161066	0.0153868
219787_s_at	1894	600586	---	518299	NM_018098	NM_018098	ECT2	0.223155	0.0236071
219918_s_at	259266	605481 /// 608716	ENSG00000066279	121028	NM_018123	NM_018136	ASPM	0.282185	-0.0945109
220651_s_at	55388	609357	ENSG00000065328	198363	NM_018518	NM_018518 /// NM_182751	MCM10	0.186538	0.0651001
221436_s_at	83461	607749	---	524216	NM_031299	NM_031299	CDCA3	0.168225	-0.0383616
221520_s_at	55143	609977	---	524571	BC001651	NM_018101	CDCA8	0.158198	-0.0295399
222039_at	146909	---	ENSG00000186185	135094	AA292789	NM_001080443 /// XM_085634 /// XM_941435	LOC146909	0.199675	-0.0237884
222077_s_at	29127	604980	---	653269	AU153848	NM_013277	RACGAP1	0.239102	-0.133463
38158_at	9700	604143	---	153479	D79987	NM_012291	ESPL1	0.0750088	-0.0708944
AFFX-PheX-M_at	---	---	---	---	AFFX-PheX-M	---	---	0.0348118	0.00328097
